# Supplementary material for: The utility of DNA extracted from saliva for genome-wide molecular research platforms
Source: BMC Res Notes. 2018 Jan 8;11:8. doi: 10.1186/s13104-017-3110-y (PMC5759806; doi:10.1186/s13104-017-3110-y)
Supplement: Supplementary file 2 — Additional file 2: Table S2. List of differentially methylated probes (FDR adjusted p-value < 0.05) between saliva and whole blood samples. [file 13104_2017_3110_MOESM2_ESM.csv]

	Saliva Beta Average	Saliva 95% CI	WB Beta Average	WB 95% CI	pval	qval	UCSC_RefGene_Name
cg09635667	0.03	0.0287797258118964-0.0359734785630915	0.37	0.336663374722605-0.395384666076695	2.95E-18	7.23E-13	MNT
cg04528038	0.02	0.0177917444697421-0.0234826594947678	0.24	0.217240888502307-0.265184502532579	4.38E-17	2.89E-12	TMEM159
cg10909080	0.04	0.0364839513751008-0.0504790206468539	0.42	0.393792404724413-0.455975820832882	5.40E-17	2.89E-12	MAFG
cg02635407	0.04	0.0375105582986404-0.044380217370349	0.29	0.263669762478722-0.318865379333273	5.76E-17	2.89E-12	SH3TC1
cg15528736	0.04	0.0346961339255303-0.04193470081071	0.4	0.35559523857941-0.436680145812644	5.89E-17	2.89E-12	FCGRT
cg14871225	0.03	0.0276415657259859-0.0387905257896492	0.38	0.351573092921184-0.415006614280826	7.17E-17	2.93E-12	CXXC5
cg20455854	0.02	0.0131762698981554-0.0212209743970294	0.34	0.310756761911848-0.371310346572799	1.53E-16	4.73E-12	CXXC5
cg10521852	0.04	0.0409260728550468-0.0466381140329598	0.25	0.223122473559414-0.273474842374263	1.54E-16	4.73E-12	LPAR2
cg25303150	0.02	0.0207800815672764-0.0244108000071609	0.23	0.204063097791136-0.264068458331585	2.43E-16	6.62E-12	PWWP2B
cg12062782	0.04	0.0412785061942695-0.0479422231212999	0.36	0.316330520355497-0.395346009939392	2.70E-16	6.63E-12	RIN1
cg25957124	0.03	0.0218893671159693-0.0285134939663853	0.3	0.266583716798927-0.334933524062919	3.28E-16	7.30E-12	TMEM159
cg26126806	0.07	0.0622194977526776-0.0755345860509007	0.32	0.296185920841757-0.346036833606132	5.51E-16	1.11E-11	RAI1
cg03978658	0.04	0.0353503035366945-0.0475247618968571	0.34	0.307796410102945-0.373569928593299	7.13E-16	1.11E-11
cg17525495	0.09	0.0858025830480681-0.104130708569543	0.52	0.479233418895524-0.562894687677529	7.34E-16	1.11E-11	BZRAP1
cg13480197	0.12	0.103681435773726-0.128459813123318	0.56	0.517049989238904-0.593414092275698	7.60E-16	1.11E-11
cg11324999	0.05	0.0459567680271841-0.0533934253626153	0.2	0.182817164829097-0.215812486302317	7.60E-16	1.11E-11	CRIM1
cg14427668	0.04	0.0331214736529644-0.0396901761342589	0.25	0.221347821870131-0.277118623082403	7.66E-16	1.11E-11	ATXN7L1
cg06230674	0.05	0.0445427734021592-0.0523569023455492	0.29	0.26096122877717-0.324643264082042	8.37E-16	1.14E-11	CABLES1
cg26833120	0.05	0.0428584184700838-0.0555790427394066	0.3	0.276981322179786-0.332412071022612	1.43E-15	1.81E-11	COL16A1
cg13253847	0.06	0.0515774328684732-0.0683329243042478	0.35	0.325611866455775-0.375989540763564	1.48E-15	1.81E-11	BZRAP1
cg07213830	0.05	0.0397516818054258-0.0531146821726989	0.37	0.333206825570619-0.403815015908765	1.79E-15	2.09E-11
cg09225373	0.02	0.0162784577141578-0.0204316992630455	0.17	0.149644595337644-0.19815671225633	1.90E-15	2.12E-11
cg04611801	0.03	0.0283364358362756-0.0392496376382908	0.35	0.308613260049775-0.389596571344839	2.15E-15	2.29E-11	BZRAP1
cg00423035	0.05	0.0492097726695552-0.0578141305571119	0.39	0.342604758437513-0.432312173973268	2.37E-15	2.42E-11	ATXN7L1
cg20904475	0.02	0.0206148965349833-0.0292340351742616	0.27	0.238195124827755-0.308039333479184	2.50E-15	2.45E-11
cg21621482	0.05	0.0419349671628751-0.0551609786890887	0.42	0.373060424332147-0.467871697789481	3.10E-15	2.84E-11	SLC38A10
cg22447511	0.03	0.0301180812185995-0.0347304991754133	0.16	0.138882767594639-0.173568509167885	3.13E-15	2.84E-11
cg03381209	0.03	0.0282930604501651-0.0344069566719177	0.2	0.171380148063968-0.219759654096431	3.61E-15	3.16E-11	NFIC
cg09878888	0.03	0.0233150806536421-0.0298853003529608	0.28	0.245231756474888-0.319947989026173	3.89E-15	3.23E-11	CTNND1
cg00530564	0.04	0.0344997601268693-0.0434879394443679	0.28	0.246915651035315-0.314760999638714	3.95E-15	3.23E-11
cg22193912	0.03	0.0198810965999948-0.0303091049202812	0.42	0.37477547891018-0.473463081633669	4.58E-15	3.55E-11	MAFG
cg18527241	0.03	0.0279185484378672-0.0356302984414507	0.25	0.223882409898131-0.2857272197776	4.63E-15	3.55E-11	ATXN7L1
cg04862556	0.05	0.0474607246900672-0.0605266929277448	0.34	0.301386057629797-0.373534357112563	5.02E-15	3.73E-11	SLFN13
cg16230352	0.05	0.0435855922024846-0.0519194966617172	0.33	0.289774484214348-0.373404266664352	5.70E-15	4.10E-11
cg27454102	0.02	0.0205300651905725-0.0228154240364558	0.07	0.062642441104372-0.0755351874290634	5.85E-15	4.10E-11
cg12917475	0.03	0.0262562114628852-0.0332760440422245	0.16	0.140224479232629-0.172453829607801	6.17E-15	4.16E-11	BCL2L2
cg01564818	0.03	0.0302297339488239-0.0348170146175831	0.23	0.195644646945485-0.258620870910657	6.59E-15	4.16E-11	SETD5
cg27076223	0.04	0.0406751693996172-0.0480147204297588	0.33	0.286808383060083-0.376801636127671	6.61E-15	4.16E-11	RBM47
cg15918685	0.02	0.0208427899555404-0.0231620989137869	0.15	0.126834396334394-0.168765431556659	6.68E-15	4.16E-11
cg08645907	0.03	0.0320494585636179-0.0367922463085948	0.25	0.217135825527283-0.286122048972446	6.78E-15	4.16E-11	ATXN7L1
cg21232161	0.06	0.0586173258180108-0.067451016303506	0.33	0.290351061031678-0.365823334927685	7.45E-15	4.39E-11	MGAT5
cg21603806	0.04	0.038162077294418-0.0423938120564216	0.14	0.123478807465199-0.150225134522205	7.53E-15	4.39E-11	PAPLN
cg08500763	0.05	0.0450945252635522-0.05686774568314	0.29	0.260582622999733-0.323311717326357	8.09E-15	4.61E-11	GRB7
cg13358186	0.05	0.0510338750615343-0.0575712562326296	0.25	0.223859397061021-0.280034788724808	9.10E-15	5.07E-11	TNFSF13
cg20127859	0.03	0.028444834883366-0.0351782562123824	0.24	0.208687363208745-0.274087299747335	1.08E-14	5.74E-11	C8orf73
cg04529938	0.04	0.0333851600728592-0.039617519987256	0.26	0.227993786148918-0.300653419287809	1.09E-14	5.74E-11	SLC16A5
cg10172675	0.03	0.030826625346055-0.0377260913514653	0.19	0.164744783660781-0.205663906444786	1.10E-14	5.74E-11
cg26823762	0.03	0.0307613002960646-0.038979042041291	0.29	0.247092730814802-0.326382355985155	1.19E-14	5.96E-11
cg11549025	0.03	0.0267547996544307-0.0344090096043096	0.2	0.179204948516833-0.224951949971916	1.20E-14	5.96E-11
cg19869035	0.05	0.0379389415460284-0.0534369731981617	0.39	0.346161971229513-0.43811493731071	1.22E-14	5.96E-11	IQCE
cg04846203	0.03	0.0284535165525392-0.0381905319010716	0.29	0.249959921788365-0.325688666519838	1.25E-14	5.96E-11	MPZL1
cg12118504	0.06	0.0498208833164148-0.0630314977677115	0.34	0.305221217628038-0.384012938919901	1.26E-14	5.96E-11	RGL2
cg01207951	0.03	0.0281744327068276-0.0341785357719499	0.15	0.13617038362166-0.170011319047849	1.30E-14	6.00E-11
cg23655039	0.03	0.0267096758074727-0.0318461989029522	0.18	0.158681595078368-0.210333294493231	1.34E-14	6.07E-11	MCF2L2
cg06872313	0.05	0.0421390990174863-0.0530374931033681	0.4	0.3501695994485-0.453934040448662	1.38E-14	6.12E-11
cg23161218	0.02	0.0201932665341318-0.0244309698508885	0.16	0.135932828454196-0.182633080998834	1.40E-14	6.12E-11	TNFSF13
cg15736127	0.08	0.0672197941591116-0.0902780745528723	0.44	0.402369378432504-0.476364653175361	1.43E-14	6.16E-11	GPD2
cg12708994	0.1	0.089604573580231-0.103362806921821	0.37	0.336078235714018-0.403776289959127	1.53E-14	6.30E-11	DSE
cg19563510	0.03	0.0218843484714258-0.0317774415306746	0.29	0.255929002252164-0.32146668975009	1.56E-14	6.30E-11	MAFG
cg03461967	0.03	0.0246560237549261-0.030630088680951	0.16	0.137166018835676-0.175465244888158	1.58E-14	6.30E-11	TP53I13
cg11783364	0.03	0.0310544795607072-0.0357405520561545	0.21	0.180045723558377-0.239082512346895	1.60E-14	6.30E-11
cg01471293	0.03	0.0301371086770331-0.037127864604891	0.22	0.187734961726647-0.242571547718483	1.61E-14	6.30E-11	RGL2
cg23564243	0.06	0.0523068702461341-0.062773942668018	0.2	0.179022371207979-0.212031685834813	1.62E-14	6.30E-11	LOC100271722
cg03934069	0.02	0.0211373793341789-0.0273167687217677	0.18	0.154919536758839-0.201285913182426	1.74E-14	6.68E-11	GPSM2
cg27218978	0.07	0.0593250586548331-0.0761125659241046	0.38	0.337751476397429-0.413907843859987	2.22E-14	8.38E-11	MGAT5
cg26336059	0.04	0.0396211200344944-0.0482276627105388	0.25	0.223824145957397-0.285573310630584	2.41E-14	8.84E-11	RAB13
cg01172150	0.04	0.03209590147488-0.0390477984146791	0.24	0.207691480093204-0.275377640734695	2.41E-14	8.84E-11
cg04813880	0.02	0.0150555420028558-0.0221781868834141	0.25	0.217446321685511-0.289727957621059	2.53E-14	9.10E-11	TMEM159
cg14582057	0.05	0.0463492479534135-0.0572944324711532	0.29	0.25439529575195-0.319909653081738	2.56E-14	9.10E-11	FOXK1
cg04208434	0.05	0.0453563399440469-0.0583857441032804	0.26	0.230278976344429-0.281435905765646	2.61E-14	9.15E-11	TMCC1
cg22707529	0.03	0.027973514458012-0.0369174609733502	0.25	0.219042570464246-0.28577585770089	2.72E-14	9.40E-11	PHACTR2
cg05438727	0.05	0.0474799346054395-0.0577459721848636	0.32	0.281236441335136-0.361051821746133	2.87E-14	9.78E-11	KCNQ1
cg10479431	0.03	0.0261581224685756-0.0328335428898122	0.28	0.235366797392975-0.322985318491456	2.99E-14	9.91E-11	TNFSF12-TNFSF13
cg12181028	0.08	0.0744487504978624-0.0904879111772289	0.37	0.333224960970175-0.409588635261942	2.99E-14	9.91E-11	SFRS8
cg08839210	0.03	0.024917463303219-0.0319061286058213	0.17	0.148402500383527-0.191760788515757	3.13E-14	1.02E-10	RAB34
cg01543184	0.09	0.0771686261081024-0.0985670745536959	0.53	0.477589931960192-0.585491206793049	3.22E-14	1.04E-10	MAFG
cg15296767	0.06	0.0438860330641324-0.0686300190339474	0.41	0.383697337938662-0.441350720336638	3.27E-14	1.04E-10	CCDC88B
cg07009895	0.07	0.0683193627948834-0.0774766548944192	0.2	0.180108557647309-0.21180602590116	3.31E-14	1.04E-10
cg04340258	0.09	0.0759870324720988-0.10314696424205	0.49	0.449908432904066-0.529232894850363	3.49E-14	1.08E-10	NFIC
cg08032476	0.06	0.0570271750961076-0.0707466495058509	0.33	0.288677890627619-0.365032856816178	3.68E-14	1.12E-10	RAB34
cg21163717	0.93	0.91306762070106-0.936941474633463	0.54	0.496422692789122-0.574924697298198	3.77E-14	1.12E-10	DOK2
cg04525852	0.05	0.0443253652675818-0.0586250353813903	0.28	0.25003817155145-0.309578378492544	3.80E-14	1.12E-10	ANKRD50
cg18814344	0.07	0.0553456729393925-0.0756559344946738	0.37	0.340230614226583-0.402444888193076	3.86E-14	1.12E-10	CXXC5
cg20340242	0.04	0.0393371655488278-0.0485783856076569	0.3	0.25753410398821-0.339452030737798	3.90E-14	1.12E-10	IL1R2
cg05059480	0.07	0.0635334180636182-0.0758884230967763	0.41	0.359864691077581-0.458477548152157	3.93E-14	1.12E-10	C15orf52
cg20893838	0.09	0.0803075364445439-0.0923145089522902	0.34	0.303366444719393-0.369573792789191	3.94E-14	1.12E-10	RREB1
cg22516975	0.08	0.0718476693205515-0.0849355703525801	0.33	0.290580724372814-0.360034626057616	3.97E-14	1.12E-10	C17orf91
cg24595580	0.04	0.0374112415540334-0.0421767653890854	0.37	0.310755140166262-0.430191323737279	4.11E-14	1.15E-10	FLJ42289
cg19440734	0.05	0.0434142205308974-0.0547161664492602	0.22	0.195189798244447-0.243297178070723	4.51E-14	1.24E-10	CAMP
cg08044694	0.04	0.0305302698990415-0.044404385423918	0.33	0.289869707810254-0.378560764743719	4.78E-14	1.30E-10	BRD4
cg19178479	0.03	0.0300806732223876-0.0360081975096165	0.18	0.156029161973683-0.20226028082936	4.90E-14	1.30E-10
cg22016649	0.04	0.0322820515123031-0.0424248133156703	0.24	0.215079330443434-0.274154859277985	4.95E-14	1.30E-10	PNPLA2
cg12030667	0.04	0.0322199527879282-0.0404234499207134	0.23	0.199039243064813-0.2607381204769	5.00E-14	1.30E-10	PLXNB1
cg06834507	0.03	0.0277283605139555-0.0332549757352955	0.25	0.20577239735759-0.291908987011913	5.03E-14	1.30E-10	C1orf106
cg13995774	0.05	0.0395674339379049-0.0546019470148777	0.39	0.337713051802554-0.441057698498179	5.09E-14	1.30E-10	MAML1
cg03834031	0.03	0.025526677814865-0.0320724704063091	0.19	0.162191723305031-0.209312819297292	5.13E-14	1.30E-10
cg01557792	0.03	0.0293442587815433-0.0363438537068074	0.18	0.160789845042897-0.207303833150768	5.16E-14	1.30E-10	KIAA0247
cg26711333	0.05	0.0474937950732921-0.0615628113424475	0.3	0.264401718886355-0.331144679177734	5.30E-14	1.33E-10
cg03509329	0.05	0.0439054696704095-0.0553686311480116	0.27	0.239214112530688-0.306104683958096	5.41E-14	1.34E-10	LRRC16B
cg22396850	0.03	0.0299171856944918-0.0352291719424302	0.3	0.245763274225515-0.351209343595489	5.46E-14	1.34E-10	AARSD1
cg24252148	0.07	0.0687909291842538-0.0777814822660916	0.31	0.276635675902508-0.349780060561845	5.70E-14	1.35E-10	LRP5
cg20636248	0.06	0.0505823209055204-0.0614196692165382	0.42	0.359610185832482-0.477545861255502	5.73E-14	1.35E-10
cg11893955	0.93	0.922167248012333-0.933277251746791	0.66	0.615321485485472-0.703675429024495	5.75E-14	1.35E-10
cg01840419	0.02	0.0215544139945797-0.0243338429175001	0.22	0.176040159429865-0.265647468107352	5.83E-14	1.35E-10	FLJ42289
cg01727625	0.05	0.0477272735014046-0.0605817923057696	0.29	0.257163334756884-0.325456655165809	5.90E-14	1.35E-10
cg16276850	0.12	0.109407026348211-0.129865841785829	0.42	0.382008786892569-0.453925955944256	5.91E-14	1.35E-10	RARA
cg18213545	0.05	0.0427801086428266-0.0564037239086894	0.34	0.299180608948239-0.386141170674247	5.97E-14	1.35E-10	CTNND1
cg22618164	0.35	0.277838677295389-0.413650918651805	0.02	0.0161666026042876-0.0233111892972258	6.00E-14	1.35E-10	WDR66
cg01011769	0.04	0.03393176255036-0.0428146131782493	0.3	0.250529268480199-0.350124642350459	6.02E-14	1.35E-10	KIAA0182
cg17296078	0.04	0.037726145807018-0.0440501443579428	0.28	0.23691824014777-0.318539321479699	6.23E-14	1.39E-10	MMS19
cg21854332	0.03	0.0245068922914987-0.035968445655744	0.3	0.260038642492257-0.346266196093787	6.27E-14	1.39E-10	PDE4DIP
cg01032675	0.03	0.0207323684143764-0.0309753086031381	0.28	0.237089465394283-0.324159869905406	6.44E-14	1.41E-10	GNA15
cg10806146	0.04	0.028544528863704-0.0503305222531096	0.43	0.393138710311732-0.474865548314399	6.52E-14	1.41E-10	SLC20A2
cg26404511	0.02	0.0214837299588355-0.0282425477670167	0.29	0.240429340454492-0.340579637177536	6.58E-14	1.42E-10	CNR2
cg22803868	0.04	0.0343087163766285-0.0497493732333022	0.29	0.259473579303578-0.321497698182325	6.77E-14	1.44E-10	RAB34
cg14570838	0.06	0.0536591622761195-0.0616335313340317	0.22	0.197889104225301-0.247193563348775	6.86E-14	1.45E-10	FLI1
cg07346187	0.03	0.0274177250204618-0.0349430953447512	0.25	0.211351570553829-0.285545760419721	6.96E-14	1.46E-10	ZC3H12D
cg15526708	0.03	0.024744706790867-0.0306792362610307	0.14	0.122304014223179-0.155057929863643	7.31E-14	1.52E-10	TGFBR1
cg02573357	0.06	0.0519198555648959-0.0605504329005002	0.33	0.284306788829672-0.372235716724525	7.41E-14	1.53E-10	LAX1
cg04502814	0.03	0.0301723872795256-0.0350193396796361	0.14	0.125577849212599-0.159746151454476	7.48E-14	1.53E-10	SEPP1
cg14531564	0.94	0.93481656172314-0.9539771685915	0.62	0.579340989941919-0.665465823487967	7.67E-14	1.55E-10	SDF4
cg00583001	0.03	0.0256537815410159-0.0331656770910605	0.16	0.138978052456223-0.180338498252752	7.70E-14	1.55E-10
cg14389547	0.07	0.0587264128391916-0.0825137202331131	0.46	0.408490668146447-0.509751552942065	8.02E-14	1.60E-10	NFIC
cg24500959	0.04	0.0349345719892223-0.0437750520901082	0.24	0.208019535254839-0.273682957116109	8.29E-14	1.63E-10	MARVELD1
cg03330678	0.05	0.0485340822827077-0.0588778905452235	0.36	0.30563099368986-0.409132364158606	8.29E-14	1.63E-10	Sep-09
cg05514680	0.04	0.0351231520879237-0.0438841088985659	0.23	0.201283395081405-0.267583456658872	8.46E-14	1.65E-10	TNFSF12-TNFSF13
cg02057747	0.04	0.0376431978315462-0.0442354475573826	0.34	0.278561292891471-0.393465539545958	8.54E-14	1.65E-10	ACTN1
cg09032544	0.96	0.951476586501605-0.961883490095161	0.64	0.587357218176817-0.69517285122637	8.68E-14	1.66E-10	CD247
cg22854223	0.03	0.0285285793378708-0.0355549960721225	0.2	0.16738386114673-0.224997628431948	8.79E-14	1.67E-10	CD82
cg02527527	0.04	0.0296000470232181-0.0413070553164463	0.31	0.268618728128973-0.360944830258168	9.38E-14	1.76E-10	MICALL1
cg08151705	0.03	0.0268160930033231-0.042542558353259	0.21	0.194299334951824-0.232163156041906	9.39E-14	1.76E-10	SLFN13
cg26476925	0.04	0.0402997284390564-0.0476895846017403	0.34	0.286152375721359-0.393402372010541	9.55E-14	1.77E-10
cg10688516	0.04	0.0307850717361171-0.041443278408309	0.29	0.241478608055084-0.331172436919618	9.82E-14	1.80E-10	NFIC
cg04895345	0.05	0.0418879124055863-0.0512795835556446	0.17	0.151399750135079-0.180941941968478	9.99E-14	1.80E-10	STARD13
cg11239823	0.04	0.034822800577104-0.0407090339890135	0.2	0.171504594078493-0.22706497318205	1.00E-13	1.80E-10
cg09256201	0.03	0.0262761948755001-0.0367358192088721	0.18	0.161119889424022-0.201452782367182	1.00E-13	1.80E-10	HAAO
cg07892374	0.05	0.0441101655607966-0.052408724865081	0.26	0.224371804860936-0.293866208450359	1.01E-13	1.80E-10
cg15545247	0.05	0.0423280410931356-0.0586587838954697	0.41	0.359766576423831-0.466706497533549	1.01E-13	1.80E-10	GPR109B
cg04408104	0.03	0.0259313252837005-0.0330236115197752	0.2	0.17213667997075-0.235062474152959	1.03E-13	1.81E-10	WDSUB1
cg08639843	0.06	0.0533505960481663-0.0588444248479338	0.15	0.134351520840401-0.159867300294139	1.04E-13	1.81E-10	TSPAN4
cg04384031	0.03	0.0256650541853781-0.0334771219328291	0.24	0.199402324376632-0.272343718914335	1.05E-13	1.83E-10
cg24075113	0.03	0.0253779446648896-0.0302732825241576	0.14	0.121897081474953-0.164517574626193	1.06E-13	1.84E-10	TRIP6
cg05376469	0.03	0.0271858175766635-0.0328259082367056	0.11	0.102711614958293-0.126585977660586	1.07E-13	1.84E-10
cg05798664	0.05	0.0435011556506992-0.0623629312040289	0.31	0.283580378984999-0.344462072232026	1.08E-13	1.84E-10	STK40
cg09157176	0.06	0.0545746971829353-0.0639214662069717	0.23	0.207599224246256-0.257999725691292	1.10E-13	1.85E-10	CD82
cg10516117	0.03	0.0293992980405733-0.0352770611924453	0.22	0.184171871718194-0.252838951229549	1.10E-13	1.85E-10	SERPINF2
cg06968912	0.03	0.0295615922935543-0.0383513269572297	0.19	0.168309250946596-0.216915610771832	1.11E-13	1.85E-10	PTRF
cg09390594	0.05	0.0406829249858476-0.0542429436655777	0.28	0.248943339715505-0.320245133987775	1.12E-13	1.85E-10
cg06379435	0.05	0.0361042811280629-0.0541661471922471	0.49	0.421196264369635-0.553531345936234	1.12E-13	1.85E-10
cg21870229	0.05	0.0456792878543641-0.0555613101116862	0.28	0.244102496843295-0.317536639381404	1.13E-13	1.85E-10	PDXK
cg00276098	0.03	0.0293187742171608-0.0359763709180495	0.17	0.147570572030674-0.198890444046271	1.16E-13	1.89E-10	CTSB
cg16764778	0.06	0.0549891203967749-0.0699930685146359	0.3	0.27109303616128-0.338366734247877	1.19E-13	1.92E-10	DNAJC17
cg14530290	0.06	0.0560798811430056-0.0703235646921114	0.36	0.308938165022714-0.401075824154582	1.26E-13	2.01E-10	ZMIZ1
cg04536922	0.04	0.0316875270779321-0.0452423114003208	0.23	0.206652804712587-0.259855221432278	1.26E-13	2.01E-10	FAM13A
cg12301823	0.04	0.0354676245683976-0.0425415808023226	0.21	0.179534832333768-0.240496989250545	1.29E-13	2.04E-10	KIAA1522
cg11115622	0.02	0.0220733933402111-0.0273362857997559	0.18	0.148595716980097-0.206725836590464	1.30E-13	2.04E-10	PLEKHG3
cg05449217	0.07	0.0542832521486249-0.0764183132136481	0.33	0.300062995934655-0.353745393106822	1.31E-13	2.04E-10	ZNRF1
cg03823431	0.05	0.0490380482883099-0.0608847758667988	0.4	0.340529351969704-0.464224803919014	1.32E-13	2.04E-10	SLC38A10
cg12890903	0.06	0.0579933154907311-0.067700116022889	0.26	0.231310557263741-0.296810150885162	1.33E-13	2.05E-10	NYNRIN
cg16110541	0.07	0.0555471267691072-0.079512467207361	0.36	0.328566824331225-0.394614564321817	1.37E-13	2.10E-10	GPR177
cg17314888	0.04	0.0390903765765966-0.0459112570852076	0.28	0.2329347791904-0.317982845066446	1.40E-13	2.13E-10	ELN
cg26076724	0.03	0.0208911424182847-0.0344946440190676	0.34	0.292330411056635-0.39692988481548	1.46E-13	2.21E-10
cg08949974	0.05	0.0426089239262344-0.0566410371899932	0.3	0.262435213908076-0.337262580631893	1.49E-13	2.25E-10	RBM47
cg15033269	0.05	0.0466003266071161-0.0611093189321249	0.4	0.346834162369752-0.458962982623893	1.52E-13	2.27E-10	SS18L2
cg13186830	0.03	0.0271013505095541-0.0319293252731327	0.19	0.158503082335514-0.226313406376131	1.77E-13	2.61E-10
cg07693974	0.03	0.0264121744529951-0.0297112772814066	0.09	0.0814269918372947-0.102414246824415	1.77E-13	2.61E-10	ORAI3
cg18349298	0.03	0.0173428883819973-0.0328142789774292	0.37	0.334849574344839-0.409197083463609	1.79E-13	2.62E-10	RARRES1
cg08408668	0.08	0.0695189723423252-0.0859817053810406	0.38	0.331214289648789-0.419856594496608	1.79E-13	2.62E-10	SBNO2
cg00483030	0.05	0.0387847881555487-0.0545081030075502	0.34	0.295278319009092-0.392982241763201	1.81E-13	2.63E-10	CBX4
cg00067720	0.04	0.0364881399004814-0.0490637253302008	0.3	0.258399332568613-0.336716568423714	1.86E-13	2.67E-10	PIK3R1
cg05142272	0.07	0.0595853925385657-0.0784217740334281	0.25	0.235443594591034-0.273600020775398	1.86E-13	2.67E-10	CBLN3
cg08300899	0.04	0.0399185364890064-0.0439776786601054	0.08	0.0773648131028434-0.08778126926717	1.95E-13	2.77E-10	LRRC26
cg07013698	0.04	0.036736022873316-0.0462012721232576	0.29	0.245518306961758-0.331136375937703	1.96E-13	2.77E-10
cg07967717	0.06	0.0538897034274904-0.0639796990326352	0.31	0.264027293302976-0.34989442707437	2.01E-13	2.82E-10	CNR2
cg01565130	0.06	0.0528556536093684-0.0670928499154438	0.32	0.28167221135938-0.362067961574039	2.01E-13	2.82E-10	MPZL1
cg00310940	0.05	0.0470625521506828-0.0567837707796802	0.22	0.196346128126232-0.253308375668605	2.04E-13	2.84E-10	SLC2A5
cg14603031	0.03	0.0300035287471039-0.0390011042894629	0.25	0.210639125138554-0.282114813637786	2.05E-13	2.84E-10	LFNG
cg14085060	0.03	0.0262143736181686-0.0365018297457566	0.31	0.2566980677703-0.359614567842522	2.06E-13	2.84E-10
cg10142848	0.04	0.0390591961338449-0.0478965296972273	0.13	0.117192776112242-0.133235224552461	2.11E-13	2.89E-10	FAM189B
cg18244487	0.06	0.0591528544208968-0.070070029178397	0.44	0.375089294126225-0.506172965368439	2.16E-13	2.94E-10	MFSD7
cg22033586	0.09	0.0798505541680802-0.101866912061501	0.39	0.352969340815492-0.433257743649844	2.18E-13	2.95E-10	GPD2
cg17113968	0.06	0.0519322876762246-0.060418568010328	0.27	0.234801220291836-0.307581464150714	2.19E-13	2.95E-10	DNAJC17
cg11924260	0.03	0.0245622029754861-0.0301897896325289	0.18	0.154239837074816-0.213172061707943	2.27E-13	3.04E-10
cg12452298	0.02	0.018191817086245-0.0277983785138515	0.23	0.204240742199416-0.255544250888521	2.29E-13	3.05E-10
cg15207619	0.04	0.0385714527033968-0.047928125040675	0.19	0.170960820441058-0.217480539540194	2.44E-13	3.23E-10	CAB39L
cg21221899	0.03	0.0299397599566083-0.0361910553511862	0.15	0.128760616687994-0.17244335731012	2.47E-13	3.25E-10	RGNEF
cg08721026	0.05	0.0439237271887966-0.0555896115629222	0.24	0.207759801937367-0.265675123342363	2.48E-13	3.26E-10
cg00604840	0.03	0.0278876588451108-0.0348859666081739	0.26	0.212782990885756-0.303852709601745	2.52E-13	3.28E-10	C5orf4
cg21790851	0.05	0.0409195888723787-0.0561813140703574	0.23	0.208003143311221-0.261483667567746	2.52E-13	3.28E-10	KLF5
cg07005444	0.05	0.048336939761843-0.057050128750519	0.38	0.316884873524238-0.439154758590315	2.62E-13	3.38E-10	P2RX1
cg25373595	0.47	0.374756927207123-0.574769375753059	0.02	0.0165022622288587-0.0209711514313908	2.65E-13	3.39E-10	RAP1GAP2
cg24442740	0.02	0.0156411748259646-0.0259042137962712	0.27	0.231784799017681-0.310592445961871	2.65E-13	3.39E-10	AHDC1
cg08756121	0.04	0.0379252137203494-0.0444302198838153	0.24	0.20213793975451-0.278830229067383	2.72E-13	3.45E-10
cg03363565	0.04	0.0346069714317658-0.045864069557995	0.37	0.310535677595005-0.438215010903392	2.73E-13	3.45E-10	RAB11FIP3
cg01178099	0.1	0.090792768711457-0.114366842791437	0.44	0.39490526369333-0.488924248281464	2.77E-13	3.48E-10
cg05128520	0.12	0.106238324513823-0.124772942279613	0.35	0.316218457206451-0.381885726036368	2.83E-13	3.54E-10
cg26008365	0.05	0.0417838442315908-0.053751507904147	0.31	0.269821134298225-0.356581058499079	2.90E-13	3.61E-10	RAB13
cg13399261	0.04	0.0337972511534383-0.043779701263083	0.26	0.224421149160441-0.30208533300048	3.00E-13	3.71E-10
cg02956542	0.05	0.0488384865242047-0.0582297336019871	0.26	0.223413408777001-0.298118365556239	3.02E-13	3.72E-10	PGLYRP4
cg01468420	0.05	0.0439478749578638-0.0598594132655747	0.27	0.251537062681789-0.29659347710517	3.03E-13	3.72E-10	SYNGAP1
cg20435896	0.05	0.0478672941849597-0.0589023283502142	0.28	0.240275600254458-0.319615866297809	3.06E-13	3.72E-10	RBM47
cg03238090	0.03	0.0267843651332845-0.0348181886816125	0.18	0.15269893510633-0.201390270099838	3.07E-13	3.72E-10
cg19084916	0.04	0.0394220294676598-0.0453764524877678	0.14	0.125526676762509-0.155283943845833	3.09E-13	3.72E-10	VGLL4
cg21936280	0.05	0.0466563998740512-0.0532462842260225	0.23	0.196967531011648-0.262360466589863	3.10E-13	3.72E-10
cg15293582	0.88	0.870282230530833-0.886418123875935	0.67	0.643227742108099-0.701026448370197	3.11E-13	3.72E-10	PRF1
cg05931439	0.06	0.0423803814424686-0.0684246155366642	0.34	0.301623889882931-0.378665257728465	3.15E-13	3.75E-10	MMP14
cg04335714	0.06	0.056558229964505-0.0713846083157681	0.31	0.267262653327295-0.346789163285503	3.17E-13	3.76E-10
cg01877352	0.04	0.0323348254475625-0.05202815379931	0.34	0.29173109119232-0.381293009180612	3.24E-13	3.82E-10	CD6
cg12045443	0.04	0.0371079788175762-0.047131317987788	0.29	0.244249239005783-0.337754502025521	3.29E-13	3.85E-10
cg08939394	0.04	0.0365275250323461-0.0462165176012554	0.29	0.241502510009695-0.337473211011613	3.30E-13	3.85E-10
cg24453664	0.05	0.040306815755323-0.054575644181741	0.28	0.246873920456835-0.321573122887683	3.39E-13	3.92E-10	CD59
cg03221483	0.08	0.0750547215951695-0.0882903120106237	0.39	0.335105539523799-0.436328000767259	3.40E-13	3.92E-10	Sep-09
cg18998911	0.07	0.0575243178141987-0.0736790613839367	0.38	0.328155419878836-0.425712084194023	3.43E-13	3.92E-10	TAGLN3
cg16177481	0.04	0.0338003189848902-0.0415371883843123	0.17	0.148458053796647-0.191318957595296	3.44E-13	3.92E-10
cg04878072	0.06	0.0527464374005651-0.0683544101785226	0.23	0.206521554559177-0.245591457915197	3.44E-13	3.92E-10
cg03543314	0.04	0.033593704075797-0.0391881676957164	0.13	0.116780597262649-0.14681119435725	3.51E-13	3.98E-10	SPRY1
cg13852284	0.12	0.0998763736896459-0.130188908804319	0.44	0.40122776782568-0.482579091349589	3.57E-13	4.04E-10	C10orf11
cg14098951	0.02	0.0170012777933846-0.0254371833754431	0.24	0.204971554495189-0.283781219404952	3.69E-13	4.12E-10	PRR7
cg26847850	0.02	0.0173166450175384-0.0223535318698448	0.08	0.0715313586633422-0.0899631177182049	3.71E-13	4.12E-10	CYBRD1
cg12589431	0.04	0.0381843722585323-0.0502905793064011	0.29	0.247286923318531-0.330937552797378	3.71E-13	4.12E-10
cg21826784	0.03	0.0247620779977243-0.0336499362702661	0.29	0.241413885325266-0.343416458765483	3.71E-13	4.12E-10	AGTRAP
cg13917151	0.05	0.0452531457843948-0.0537420406552974	0.2	0.171385112135031-0.222654930632906	3.93E-13	4.34E-10
cg06884401	0.05	0.0437169824001627-0.0532649742179645	0.28	0.237572118829846-0.331064983541797	3.98E-13	4.37E-10	FAM13A
cg02814118	0.05	0.0439321671006748-0.0539081106898678	0.26	0.221693467109793-0.293541719968759	3.99E-13	4.37E-10	CMIP
cg23314866	0.04	0.0369245386294528-0.044402894631107	0.19	0.161704087169747-0.215346728745076	4.03E-13	4.39E-10	NAPA
cg20716774	0.05	0.047844125781093-0.0548713083654108	0.12	0.112224031794599-0.13124426650659	4.07E-13	4.42E-10	ANKRD33B
cg16649560	0.04	0.0334158340644918-0.0444974731560031	0.19	0.164364497343875-0.218669330584017	4.11E-13	4.42E-10	IL4R
cg13523072	0.05	0.0468957409387274-0.0600249374229878	0.18	0.163473748165889-0.197001866886227	4.11E-13	4.42E-10	COASY
cg12212198	0.03	0.0262948461811674-0.0412700378867363	0.3	0.270738164649612-0.335929779555706	4.15E-13	4.44E-10
cg15681255	0.04	0.0406193262772121-0.0492624622587827	0.23	0.197779140565146-0.262649219240908	4.31E-13	4.59E-10	PTK2B
cg26655340	0.08	0.0672803570627454-0.0853246368570129	0.4	0.351595883307249-0.450195124642788	4.32E-13	4.59E-10	C5orf4
cg04563438	0.04	0.0348371056952025-0.0435156617335615	0.16	0.140704695395148-0.179534494056058	4.39E-13	4.64E-10	PLAT
cg03546687	0.07	0.0655742118133489-0.0809053634308479	0.31	0.275091033534925-0.348212078342926	4.46E-13	4.69E-10	RAB26
cg08944236	0.03	0.0291495423903418-0.0349430111453937	0.29	0.234870438361837-0.341026980554848	4.57E-13	4.79E-10	CHD9
cg00785193	0.04	0.0334921725918458-0.0456994754994239	0.2	0.176305115384332-0.22139810008066	4.59E-13	4.79E-10	CRIM1
cg00207280	0.06	0.05096426475476-0.06433709431009	0.25	0.218066848368411-0.277106748935531	4.62E-13	4.79E-10	TRIB1
cg25233672	0.07	0.0635548468560504-0.0773764784202729	0.25	0.225757992703364-0.2786142022944	4.63E-13	4.79E-10	NEURL1B
cg21480743	0.04	0.0351724905104808-0.0399854639276876	0.23	0.19535906466845-0.271216137988311	4.65E-13	4.79E-10	KILLIN
cg20405809	0.11	0.0998380462944777-0.113233833960268	0.32	0.288888788315434-0.354253486607167	4.74E-13	4.86E-10
cg18449389	0.04	0.0374693428819059-0.0464515957208898	0.21	0.183229153119088-0.242813583796972	4.85E-13	4.94E-10	BCL2L2
cg06703332	0.03	0.0295033803295329-0.0355573390308418	0.17	0.142145293743603-0.199875899730911	4.85E-13	4.94E-10
cg14210726	0.06	0.0489775634688603-0.0667053111621168	0.4	0.342334358279784-0.461752875081212	4.88E-13	4.95E-10	TMC8
cg27518898	0.04	0.0343056389194466-0.0407726793852296	0.16	0.135462183910551-0.18168613624968	5.03E-13	5.07E-10	IL10RB
cg11366934	0.05	0.0418023355393247-0.0498180459471282	0.22	0.186400766317167-0.249967193474003	5.08E-13	5.08E-10	BRI3
cg12664806	0.17	0.164194504908624-0.181660345834264	0.38	0.348211935420625-0.402216512005934	5.08E-13	5.08E-10	FOXO3
cg05141234	0.03	0.0295476735646105-0.0382112624480228	0.2	0.170431030205082-0.230328676030333	5.10E-13	5.09E-10	RGL2
cg24568579	0.04	0.0340628305931367-0.0414111499517344	0.21	0.178041087317666-0.245101653116986	5.15E-13	5.11E-10
cg07812715	0.1	0.0894454271638082-0.106310859476594	0.33	0.29844901863207-0.369916483673478	5.18E-13	5.12E-10	TESC
cg21019522	0.04	0.0362912267399442-0.0493033996472448	0.26	0.22344696464283-0.30034212427851	5.23E-13	5.14E-10	SLC22A18
cg06376161	0.04	0.0343727873302182-0.043280881826163	0.19	0.162816584005606-0.213082345655736	5.24E-13	5.14E-10
cg13637654	0.05	0.045088735072135-0.0616835937013215	0.3	0.261640635521231-0.342945860833475	5.57E-13	5.44E-10
cg05803296	0.04	0.0321442172918602-0.0440540589213161	0.2	0.176259383599035-0.219090545817303	5.64E-13	5.49E-10	ATXN7L1
cg24182521	0.05	0.0462331530843222-0.0610514704918523	0.26	0.231208253683595-0.297505279066732	5.70E-13	5.52E-10	PLTP
cg21328643	0.93	0.929067262912207-0.940438660161633	0.77	0.749147917976339-0.800777693788315	5.85E-13	5.63E-10
cg07352544	0.2	0.192071561691172-0.208743395626552	0.4	0.374434882663941-0.426533511269813	5.93E-13	5.63E-10	SEPN1
cg21237418	0.06	0.0566618726134684-0.0728807401896494	0.27	0.238333566616353-0.29883108356169	5.93E-13	5.63E-10	RAB34
cg21702188	0.03	0.0236651536937971-0.032762143078508	0.24	0.200950329263304-0.288577933186612	5.94E-13	5.63E-10	STX5
cg11358405	0.03	0.0309537091978976-0.0382419926893933	0.19	0.158372889814545-0.218092432359716	5.95E-13	5.63E-10
cg03053374	0.03	0.022931621810144-0.0285536977063402	0.11	0.0957556392907395-0.122593623473488	6.00E-13	5.63E-10	RARA
cg07607355	0.05	0.0443811164080266-0.0495078294031039	0.16	0.137374947081133-0.172922384049321	6.01E-13	5.63E-10
cg05628049	0.06	0.0523880417620324-0.0700542095772856	0.3	0.269142178754588-0.337569363438729	6.02E-13	5.63E-10
cg24501381	0.09	0.0805822169933424-0.100077942010314	0.46	0.399137167234785-0.514049441399622	6.02E-13	5.63E-10	CCDC30
cg16437908	0.06	0.0476121301707972-0.0697872879287025	0.3	0.267558311402297-0.326954346994543	6.24E-13	5.81E-10
cg15117516	0.06	0.0534418840756864-0.0635713308515041	0.3	0.2489234554417-0.341421582041417	6.25E-13	5.81E-10	SGPL1
cg10540110	0.04	0.0343327840291922-0.0384588986552152	0.17	0.14647409207487-0.19786217047546	6.34E-13	5.87E-10	KDM5B
cg20317748	0.06	0.0519061567123548-0.0657107080500588	0.41	0.343738186663795-0.47449837715142	6.37E-13	5.87E-10	C15orf52
cg12446199	0.04	0.0314825226305539-0.0406499361696278	0.28	0.231125054709939-0.324859177823908	6.45E-13	5.93E-10	CD247
cg15658793	0.04	0.0319305381965076-0.0533758275093491	0.44	0.377331351512136-0.502853424365581	6.48E-13	5.93E-10	NFIC
cg20184271	0.08	0.0682805841846396-0.0861790555772476	0.42	0.366555706253902-0.471980235408196	6.52E-13	5.94E-10
cg16269418	0.05	0.0452089357223019-0.0610127160930473	0.27	0.237508533855794-0.312395098083239	6.65E-13	6.04E-10
cg03835987	0.03	0.0258683099516575-0.0393386706981941	0.36	0.298249285476306-0.418785303898732	6.70E-13	6.06E-10	ELOVL6
cg14446712	0.03	0.029841833074351-0.0388273583672008	0.12	0.110646701822528-0.132719483819458	6.72E-13	6.06E-10	SDPR
cg22315192	0.07	0.0537184313004521-0.0868153536759175	0.4	0.376171054180603-0.43375646366935	6.77E-13	6.08E-10	SLC22A18
cg04960065	0.31	0.252722247057114-0.37219049194545	0.04	0.0340797608781244-0.0385157128295753	6.82E-13	6.11E-10
cg04776231	0.05	0.0379894253375745-0.0563767171837738	0.41	0.349985648088099-0.473165974540886	7.05E-13	6.28E-10	PTPN12
cg07609780	0.03	0.0216434076076265-0.032214988042222	0.18	0.15267479537913-0.198497299780649	7.07E-13	6.28E-10
cg21033855	0.05	0.0515460172606208-0.0575692437944283	0.13	0.118214488062499-0.142967317604128	7.16E-13	6.34E-10	TUBGCP4
cg19657351	0.03	0.0254593977024806-0.0300159324245716	0.12	0.10389793204425-0.139889295749112	7.35E-13	6.46E-10	GCNT2
cg25510090	0.03	0.0286615863998416-0.0354992804493981	0.15	0.13071893763202-0.176102441426021	7.35E-13	6.46E-10	ZNF787
cg21486510	0.04	0.0317618836042942-0.0388590636161405	0.31	0.247210950634151-0.377696919199865	7.51E-13	6.58E-10	RNF144A
cg03514239	0.03	0.0257328315886584-0.0333598973079384	0.24	0.195360310853354-0.28998227027654	7.55E-13	6.59E-10	S100A9
cg00431565	0.04	0.0374859124379995-0.0519179994694489	0.25	0.213034043381517-0.281928617542439	7.60E-13	6.59E-10	NFIC
cg01313363	0.08	0.0718271883361906-0.0867022437537349	0.29	0.259727115471882-0.328866327301745	7.60E-13	6.59E-10	PLXNB1
cg19132462	0.06	0.0490446406368879-0.0692275840782091	0.33	0.290960802582269-0.36735610537778	7.84E-13	6.77E-10	AMPD3
cg24679890	0.05	0.0485652334273758-0.0589986922009897	0.23	0.19540059137675-0.257386759334212	7.91E-13	6.77E-10	MYO9B
cg22467534	0.03	0.0251778863539391-0.0340172233696689	0.17	0.141397691385154-0.190780017027596	7.92E-13	6.77E-10	UNC13D
cg06810647	0.04	0.0368022144103471-0.0457289239719554	0.23	0.200015780388299-0.268800504912286	7.93E-13	6.77E-10	CRAMP1L
cg12433559	0.89	0.881484882805084-0.894623735886095	0.65	0.616735455718905-0.689946184195892	7.95E-13	6.77E-10	PRF1
cg23051349	0.05	0.0439715883212661-0.0561030627781146	0.23	0.201996698707746-0.261299102565566	8.05E-13	6.83E-10	KLC1
cg06578434	0.04	0.031765573930701-0.0559475997200904	0.53	0.452311440133288-0.602088749887563	8.11E-13	6.85E-10	SBNO2
cg24749947	0.05	0.047918721585264-0.0599966548455761	0.19	0.171176206768807-0.213154970447716	8.33E-13	7.02E-10	ACVR1
cg06105694	0.04	0.0374167945954735-0.0501957567357195	0.21	0.182595941284384-0.235302917520685	8.40E-13	7.05E-10
cg14117392	0.05	0.0389324892789384-0.0547218543965516	0.35	0.296127230704697-0.393979415515723	8.61E-13	7.21E-10
cg08149682	0.06	0.0571233351293778-0.0666318258066981	0.25	0.215928840299781-0.277927201560971	8.66E-13	7.22E-10	MUM1
cg06421614	0.04	0.0412139822213907-0.0464402076874263	0.14	0.126077110267548-0.162355177091165	8.69E-13	7.22E-10	DLG4
cg07038243	0.06	0.0487974433117851-0.0616633043529294	0.31	0.261407901836663-0.356392793069402	8.73E-13	7.23E-10
cg17953816	0.07	0.0624587452035048-0.0730856440518097	0.25	0.220514432076339-0.278320422709972	9.06E-13	7.48E-10	CTNNBIP1
cg09077934	0.04	0.0367031067430105-0.0439556577074418	0.17	0.144160259397605-0.192539180701118	9.14E-13	7.52E-10	APBA2
cg05872923	0.07	0.065050923372215-0.0733949578636718	0.3	0.257657049183313-0.339057083025677	9.21E-13	7.56E-10	TNFSF13
cg17549878	0.06	0.051532927051361-0.0659275975545728	0.26	0.227472891341948-0.294613105918809	9.58E-13	7.79E-10	EVPLL
cg21779301	0.1	0.0875139740648034-0.104233506694028	0.24	0.22471616601877-0.263688894191891	9.59E-13	7.79E-10	SCRN1
cg25006194	0.04	0.0351372896590362-0.0483880064492592	0.32	0.264302200025075-0.383695725942837	9.59E-13	7.79E-10
cg02345886	0.15	0.131197399202177-0.167169099221097	0.45	0.415511255616581-0.47658084996514	9.79E-13	7.93E-10	GALNT3
cg15135286	0.06	0.0567968827417752-0.0710470729862511	0.42	0.351946402599674-0.480328002062711	9.88E-13	7.94E-10	LTBP1
cg08850243	0.04	0.0373515052488791-0.0487531212916665	0.31	0.260767508057454-0.361263770054905	9.91E-13	7.94E-10	TRIM26
cg08534147	0.09	0.0778465255297814-0.0947832344832952	0.3	0.266634131435226-0.328473585192387	9.94E-13	7.94E-10	PLXNB1
cg22333846	0.03	0.0253368885636901-0.0296638440908109	0.08	0.0690604334963238-0.0843760925167406	9.96E-13	7.94E-10	SLC27A1
cg01414407	0.04	0.0364821577268364-0.0500090564499998	0.2	0.175259520719073-0.217530585076285	9.98E-13	7.94E-10	TMEM51
cg13550410	0.88	0.868973309475815-0.887792759346087	0.68	0.65069770852838-0.705895354946372	1.01E-12	8.00E-10	KIAA0319L
cg06109482	0.05	0.0419112884561533-0.0676940684192156	0.32	0.295869506020765-0.349618002338048	1.01E-12	8.02E-10
cg14725580	0.05	0.0446887794730171-0.0538806532151428	0.23	0.194473649394379-0.258812222309768	1.03E-12	8.09E-10	C6orf106
cg07239716	0.05	0.0422704617458315-0.0524635478286765	0.28	0.233648424662388-0.319431117764652	1.03E-12	8.09E-10	DUSP6
cg23363263	0.09	0.0790186495640992-0.100271951539212	0.52	0.44925592664229-0.58191186449057	1.04E-12	8.12E-10	WDFY1
cg07372034	0.03	0.0270089064570016-0.0360803216600809	0.18	0.150732049274987-0.202054117854885	1.04E-12	8.13E-10
cg13877801	0.04	0.0394224342118909-0.0496511020661988	0.17	0.15223863581978-0.195189028390706	1.05E-12	8.13E-10	KIAA1549
cg16141752	0.06	0.0558769675611855-0.0713479087874328	0.29	0.249559713110745-0.324841319016051	1.05E-12	8.13E-10
cg27107685	0.04	0.0375059912280827-0.0482473739123623	0.22	0.190076816787926-0.258981446664537	1.07E-12	8.29E-10
cg09001777	0.04	0.0306850904513337-0.0400475203477449	0.21	0.181593075784702-0.246573715278764	1.09E-12	8.40E-10	FUT3
cg13916080	0.06	0.0530487744463677-0.0691245684560225	0.28	0.246809190192659-0.316486668480361	1.10E-12	8.42E-10	ZBTB34
cg17895608	0.04	0.0353400924117324-0.0445669243496909	0.19	0.16333146729928-0.213004157976113	1.10E-12	8.42E-10
cg16919074	0.05	0.0513180601530281-0.0579289730067952	0.11	0.103656551655067-0.119567606097615	1.13E-12	8.60E-10	FAM114A1
cg21603144	0.09	0.0804743494970489-0.0976101985240581	0.33	0.293698115704081-0.371720595951807	1.18E-12	8.94E-10	IL1R2
cg16290520	0.03	0.0246619220777979-0.0352428829749193	0.21	0.174957245898557-0.248463054473501	1.18E-12	8.94E-10	RIN1
cg03856723	0.04	0.0378335566351606-0.0439844719739612	0.1	0.0897378989429969-0.10548841473889	1.19E-12	9.00E-10	PRKACA
cg12787209	0.05	0.0456648321609806-0.0550694760830844	0.2	0.17516630047312-0.228438084273408	1.20E-12	9.07E-10	SPINT1
cg27424995	0.03	0.0250751499968354-0.0349095228237287	0.23	0.187992074280071-0.274382276909627	1.21E-12	9.14E-10	AHDC1
cg15958424	0.05	0.0469658494142233-0.0629448679648174	0.32	0.273673866517007-0.369808939393794	1.22E-12	9.17E-10	ACPP
cg24898863	0.04	0.0351475647382265-0.045749165946783	0.29	0.239256779027138-0.339086401972705	1.27E-12	9.49E-10	S100A8
cg10877430	0.8	0.784103479385611-0.815295500234856	0.39	0.338306199421971-0.442961775604298	1.28E-12	9.50E-10	DTX1
cg07315693	0.04	0.036584682192316-0.0441129773533448	0.15	0.129938409962341-0.1690619349015	1.28E-12	9.50E-10	MPZL2
cg25444339	0.06	0.0546017540125978-0.0650603997007672	0.37	0.304583366017652-0.42656068277693	1.28E-12	9.50E-10	HIP1
cg11919336	0.07	0.0605684546874229-0.0726573226257946	0.44	0.371540704917625-0.505297879171669	1.29E-12	9.50E-10	GPR109A
cg10225149	0.1	0.0923447677813238-0.114211809267153	0.42	0.371558726298047-0.472720577709573	1.29E-12	9.52E-10	AKAP8L
cg22051146	0.05	0.0389838006108708-0.0542319025114693	0.32	0.273927057771119-0.369835438481231	1.30E-12	9.52E-10	COL23A1
cg15453278	0.07	0.0564311140016918-0.0738869645684733	0.31	0.268408967363385-0.348335072911458	1.30E-12	9.52E-10	CLCF1
cg08321366	0.05	0.0429588382081626-0.0560556025335016	0.26	0.223864315214812-0.287779341144796	1.30E-12	9.52E-10	MMP14
cg15415507	0.02	0.0222069660059257-0.0267353889940671	0.08	0.0698365518513695-0.0890656330328429	1.36E-12	9.90E-10	EPHA2
cg15157945	0.04	0.0302416812904127-0.0407395648796534	0.27	0.225478514710401-0.320096933254985	1.40E-12	1.01E-09	NBEAL2
cg14474777	0.09	0.0793768951355027-0.0929445639438555	0.2	0.183442738315821-0.213917802443608	1.42E-12	1.03E-09	NINJ1
cg16280132	0.89	0.864127863220189-0.921794266805713	0.37	0.311063097241782-0.425402535238868	1.43E-12	1.03E-09	LTA
cg20666386	0.03	0.0291436107692976-0.0373940669859166	0.2	0.166452739525907-0.230025681501494	1.49E-12	1.07E-09	DGKZ
cg16872520	0.03	0.0327094393005216-0.0354283438927832	0.08	0.0736386404649806-0.0913071401344335	1.50E-12	1.08E-09	P2RY2
cg02114084	0.04	0.0341339581308489-0.0551271009417115	0.27	0.235351997132199-0.297760910959996	1.53E-12	1.09E-09	JDP2
cg00382999	0.07	0.0697212678490655-0.0794299106012763	0.38	0.3206565031418-0.432045517287435	1.53E-12	1.09E-09	NCK1
cg26538140	0.04	0.0343226816975099-0.0483392751658521	0.35	0.294658437828981-0.398228817217247	1.53E-12	1.09E-09
cg19161424	0.07	0.0657095971180015-0.0804369516461519	0.25	0.220328140751686-0.275271461732328	1.55E-12	1.10E-09	FMN1
cg01138839	0.04	0.0367960672428658-0.0467374667125121	0.15	0.132486309914425-0.162858759529397	1.56E-12	1.10E-09	PPM1J
cg18642503	0.04	0.0336143449248631-0.0412018197105829	0.15	0.12404017030383-0.167118496243346	1.56E-12	1.10E-09	RFX1
cg21545535	0.07	0.0570608998445661-0.0742707065778518	0.28	0.250320220410596-0.316158942482306	1.58E-12	1.11E-09
cg18160691	0.07	0.0602361850353251-0.0831820241401613	0.36	0.313867411853481-0.398036854324291	1.59E-12	1.11E-09	LRP5
cg13471188	0.07	0.0626962932715407-0.0797186006424559	0.35	0.306104555383762-0.403623981671989	1.59E-12	1.11E-09
cg08420239	0.03	0.0293350066134416-0.0361803808076816	0.13	0.112985949781146-0.14762889857918	1.59E-12	1.11E-09	ZNF768
cg05477165	0.02	0.0137703244792741-0.0201981852721447	0.11	0.0902005688946369-0.120189117212679	1.60E-12	1.11E-09	HS6ST1
cg12763828	0.07	0.0691276068116728-0.0777638616203005	0.35	0.298776706987642-0.403983808281642	1.63E-12	1.13E-09	SLC2A5
cg15296856	0.06	0.04902023378546-0.0629781980796626	0.27	0.230110327304032-0.300308467517475	1.65E-12	1.14E-09
cg10573932	0.08	0.0776793379691516-0.0918651076270292	0.26	0.234432797007171-0.292307517651967	1.68E-12	1.15E-09	DSTN
cg06422467	0.07	0.061571213546634-0.0817550940956487	0.37	0.319648276964924-0.419257371327182	1.68E-12	1.15E-09
cg03731797	0.04	0.0307521496296503-0.0452810809852781	0.24	0.206716673695871-0.281207965993274	1.72E-12	1.18E-09
cg03005293	0.05	0.03804733733135-0.0522795487040226	0.28	0.236076196112409-0.315778584910059	1.73E-12	1.18E-09	RORC
cg07786657	0.93	0.914885644184068-0.936190449741605	0.55	0.490096015284312-0.61709682825708	1.78E-12	1.21E-09	CD247
cg02374486	0.9	0.888399289763039-0.905102588643525	0.69	0.655362235600387-0.722247065413532	1.79E-12	1.21E-09	PRF1
cg04567445	0.05	0.0486352868070092-0.05579771449547	0.2	0.172774738187391-0.228182177909554	1.79E-12	1.22E-09	DNAJC6
cg14121282	0.07	0.065608747169983-0.0826157598603539	0.3	0.263341705995093-0.339627523503811	1.81E-12	1.22E-09	RXRA
cg11441704	0.03	0.02803767264487-0.0347625983376806	0.22	0.172502047165791-0.274106390842519	1.81E-12	1.22E-09	PDXK
cg20813589	0.11	0.0945703755226908-0.117699995098202	0.38	0.338013753913615-0.418722851588166	1.84E-12	1.24E-09	RNH1
cg17473673	0.09	0.0799300549252444-0.090939470189812	0.34	0.294199836150985-0.382323232862108	1.91E-12	1.28E-09	PGLYRP2
cg22169990	0.07	0.0585750079171957-0.0815456064081087	0.46	0.394115229784664-0.517963875084555	1.92E-12	1.28E-09	AGAP3
cg05875463	0.1	0.0862496427903302-0.113857947748323	0.41	0.363946250032646-0.453294969662433	1.93E-12	1.29E-09	PHLPP1
cg08945450	0.04	0.0319657866746982-0.0419987600843013	0.27	0.220297940754575-0.317132638358721	1.94E-12	1.29E-09	AGTRAP
cg15299835	0.04	0.0335466198221284-0.039674152651792	0.16	0.130880940342108-0.181078077646464	1.94E-12	1.29E-09	KLC2
cg06046490	0.05	0.0383618883421683-0.0534303052008168	0.22	0.194639792894821-0.252183831008737	1.97E-12	1.30E-09	IFITM3
cg01636582	0.09	0.0817590342684479-0.0974851404502743	0.24	0.21487650552573-0.257106604002408	1.99E-12	1.30E-09	TSPAN4
cg14101485	0.05	0.0360899441650249-0.0634498789912859	0.43	0.373878670030034-0.487207649680188	1.99E-12	1.30E-09	NFIC
cg05368555	0.04	0.0353008286142676-0.0407191190975743	0.13	0.112038903268147-0.148296898450574	2.00E-12	1.30E-09	SUOX
cg07023459	0.03	0.029174027836886-0.0389110055240532	0.12	0.110352837179402-0.134772070611708	2.00E-12	1.30E-09	FAM19A3
cg10205045	0.02	0.0202004536997926-0.0290884481319114	0.19	0.153342148136221-0.220184584941453	2.00E-12	1.30E-09	ANP32A
cg01610979	0.05	0.0465911885602835-0.0585474333703615	0.27	0.23301818745793-0.314013270226991	2.01E-12	1.30E-09
cg17928286	0.05	0.0356463083649333-0.0593406084266321	0.38	0.323677957598121-0.442858120473065	2.01E-12	1.30E-09
cg24401262	0.05	0.0421683613657366-0.0589789865405078	0.32	0.271604723704373-0.367891742269539	2.02E-12	1.31E-09
cg21593001	0.04	0.0348719452015581-0.0515938694097622	0.28	0.243870613848473-0.318312039182294	2.03E-12	1.31E-09	DTX1
cg00010445	0.04	0.0389286431728025-0.0483008822948346	0.24	0.201015640694442-0.285945670585013	2.05E-12	1.32E-09	RFX1
cg20208009	0.07	0.056354474811926-0.0741022330417923	0.34	0.292023431304964-0.389485404048702	2.05E-12	1.32E-09	ARVCF
cg24608504	0.07	0.0573067523692079-0.0743542235239018	0.45	0.381410641685958-0.523554765976119	2.08E-12	1.33E-09	SPTBN1
cg01723892	0.05	0.0390320400677038-0.0528914456291726	0.3	0.254387954379628-0.353929319609832	2.09E-12	1.34E-09
cg13189271	0.05	0.0417689721312386-0.0503384107453178	0.26	0.2164277535749-0.299463772651963	2.10E-12	1.34E-09	JARID2
cg21663341	0.05	0.0453315012473638-0.0585841307206889	0.22	0.194999131560318-0.254079670033824	2.15E-12	1.36E-09	DGKZ
cg13761998	0.06	0.0489068305917341-0.0697639954344046	0.3	0.266056843785244-0.342808326638861	2.20E-12	1.39E-09	GRB7
cg27227507	0.11	0.0969475915243121-0.128164051588451	0.36	0.32993392233849-0.388770327648239	2.25E-12	1.42E-09
cg06319713	0.03	0.0259068631317879-0.0322863274919597	0.1	0.0891948832592488-0.115121288080168	2.25E-12	1.42E-09	LOC440926
cg23694492	0.04	0.0312407673860577-0.0417245583101062	0.22	0.184849691120345-0.25825798439843	2.27E-12	1.43E-09	TTYH3
cg17781669	0.06	0.0533677609034851-0.0738152644245957	0.28	0.246634009555763-0.30941505041104	2.36E-12	1.48E-09
cg14399183	0.06	0.0557114136101886-0.0701958424123038	0.25	0.221909366633218-0.284568315584641	2.44E-12	1.52E-09	GSN
cg15352315	0.05	0.0397989283550311-0.050484274392696	0.24	0.199859878040781-0.274130215529501	2.44E-12	1.52E-09	CD302
cg07235218	0.03	0.0248972351988671-0.0303245073595287	0.12	0.0983867029914519-0.131918412119863	2.45E-12	1.53E-09
cg12192749	0.07	0.0613160832432272-0.074508366127647	0.38	0.321035985458655-0.431863356794719	2.47E-12	1.54E-09
cg14663914	0.04	0.0372692198949661-0.0488163826179233	0.35	0.286548259117918-0.411717531582735	2.48E-12	1.54E-09	AZU1
cg09915396	0.06	0.0538001644741566-0.0732330777836059	0.27	0.241218488922091-0.303060970733419	2.49E-12	1.54E-09	RAP1GAP2
cg06495586	0.06	0.0525478032160873-0.06681619151638	0.23	0.200001401350657-0.263012957614968	2.52E-12	1.55E-09	LNX1
cg17187521	0.11	0.105063707592491-0.124218569573536	0.41	0.364780654200043-0.464099910213083	2.53E-12	1.55E-09	NCOR2
cg09080173	0.04	0.0363690522063523-0.0458536269852287	0.22	0.182265523139103-0.250200341007703	2.54E-12	1.55E-09	PEBP4
cg08053935	0.07	0.0579157941815471-0.0836158516952543	0.33	0.292784164303962-0.36470149828652	2.54E-12	1.55E-09	TFEB
cg25902939	0.05	0.0423286744272552-0.0603938719286129	0.31	0.263996379975783-0.35307017447765	2.57E-12	1.57E-09	SSBP4
cg08622198	0.08	0.0717789739729374-0.0926121341627654	0.39	0.34026499332911-0.445933115611431	2.58E-12	1.57E-09	CHRM3
cg05986933	0.03	0.0237182795035194-0.0279340297715232	0.12	0.09803599632875-0.142427144799669	2.62E-12	1.59E-09	HAAO
cg02221520	0.06	0.055733971949356-0.0731954749913094	0.29	0.248067817588441-0.329299424015561	2.66E-12	1.61E-09	TLR6
cg16872071	0.04	0.0333783055938379-0.0481220571728185	0.21	0.178904697428757-0.233089836749861	2.66E-12	1.61E-09	RALGDS
cg16408081	0.8	0.777136077048418-0.830678665862282	0.44	0.398507837637121-0.479612893544919	2.71E-12	1.63E-09	CORO1B
cg14398691	0.19	0.176438116788163-0.207488872294568	0.44	0.40844408297007-0.472384919092058	2.73E-12	1.64E-09	GRB7
cg15482882	0.04	0.0373439840217711-0.0467236365066967	0.19	0.161110494846353-0.220064768425197	2.74E-12	1.64E-09	HIVEP3
cg19399532	0.05	0.0376600041724089-0.0545510641928875	0.27	0.231379402765998-0.299529095014657	2.75E-12	1.64E-09	C1orf220
cg04340435	0.08	0.0667504016278552-0.086134938725652	0.33	0.285885625537105-0.369704845966509	2.75E-12	1.64E-09	TMCO3
cg23547429	0.06	0.0491034645110545-0.0642599342722159	0.28	0.238995068232616-0.320901254573915	2.75E-12	1.64E-09	SLC43A3
cg05981785	0.13	0.116958730400057-0.145471870853901	0.43	0.38683737222991-0.469331734475579	2.77E-12	1.65E-09
cg09025324	0.04	0.0348493813425197-0.0461612885590699	0.18	0.155293764722107-0.205771752456463	2.82E-12	1.67E-09	DSE
cg23261343	0.05	0.040040916472385-0.0525080268517316	0.31	0.260854301294203-0.366941126543557	2.83E-12	1.67E-09	RUNX2
cg00980058	0.03	0.0256293521408236-0.0334024932782362	0.19	0.15114291250489-0.219349628821546	2.95E-12	1.74E-09	PCNXL2
cg24921089	0.05	0.0427322854287562-0.0509836415714967	0.16	0.141536915945693-0.185718087759096	2.97E-12	1.75E-09	AMPD3
cg10328583	0.03	0.0254587218970352-0.0393984845526512	0.16	0.147459286080626-0.177504352604367	2.98E-12	1.75E-09	PLEKHG5
cg14693090	0.06	0.0460058546880498-0.0706624871475474	0.32	0.281322676696805-0.363955993613874	2.99E-12	1.75E-09	ETV6
cg11725581	0.2	0.169069252428485-0.223562669457201	0.55	0.523920508483658-0.582530969112781	3.03E-12	1.77E-09
cg14480530	0.03	0.0275781258922626-0.039572710817075	0.27	0.226887810078762-0.319467914415808	3.11E-12	1.81E-09	DENND3
cg08168580	0.09	0.0841431381467377-0.100370517192648	0.29	0.261287470956351-0.328267523868458	3.24E-12	1.88E-09
cg06512885	0.04	0.0330639314917084-0.0430947016296984	0.19	0.160421405678874-0.219587115653582	3.24E-12	1.88E-09	SPIB
cg25773386	0.04	0.0384740839221558-0.0492075265452946	0.14	0.12292819442942-0.153457690103965	3.28E-12	1.89E-09	GPR62
cg18960629	0.06	0.055765919624452-0.0643289836637119	0.16	0.146923451023731-0.18089239366555	3.28E-12	1.89E-09
cg27281690	0.06	0.0529978561423346-0.0688401275943103	0.29	0.244853779075764-0.338341346733901	3.29E-12	1.89E-09	RNF144A
cg25070639	0.06	0.0472994690808259-0.0637606826010682	0.3	0.257742269932779-0.351285353479285	3.30E-12	1.89E-09	VAT1
cg20294789	0.03	0.0276200948777176-0.0357279927801322	0.11	0.102453328272226-0.126610528499678	3.30E-12	1.89E-09	TUFT1
cg07863022	0.06	0.0495503865358354-0.0609574249429473	0.33	0.27176363159247-0.384944886228535	3.32E-12	1.89E-09	Sep-09
cg25149155	0.03	0.0298869880137807-0.0382564842646566	0.15	0.131845146876925-0.174616203591961	3.33E-12	1.90E-09	BCL2L2
cg21387604	0.04	0.0306681943385827-0.0405296046026342	0.18	0.152880578964976-0.208948415063686	3.36E-12	1.91E-09	TGFB2
cg17198308	0.39	0.293055026437725-0.491678278733602	0.02	0.020765034231928-0.0244261343830902	3.37E-12	1.91E-09	IFFO1
cg25467652	0.03	0.0292936152150883-0.0362356720147167	0.19	0.153541671108842-0.226026750062723	3.37E-12	1.91E-09	AGTRAP
cg15975802	0.04	0.0360813713693005-0.0438624724027043	0.15	0.125611441526825-0.165213507992921	3.45E-12	1.95E-09	PTPN6
cg10257049	0.06	0.0595198595962675-0.0695570623469049	0.39	0.324221999371894-0.455608437628419	3.47E-12	1.96E-09	C5orf4
cg20094462	0.04	0.0381710897518259-0.0484023495658999	0.44	0.3504127092974-0.523837962988208	3.48E-12	1.96E-09	PRTN3
cg01168584	0.13	0.123731651178775-0.140947275506897	0.43	0.379615049559238-0.472950342328742	3.53E-12	1.98E-09	EMILIN2
cg09540676	0.05	0.0425683076169807-0.0476656705158228	0.19	0.156243617537486-0.219037670323927	3.56E-12	1.99E-09
cg13972366	0.05	0.0482191729758456-0.0585993924059474	0.28	0.230629048951239-0.321680687516038	3.56E-12	1.99E-09
cg19710451	0.08	0.0596835800409194-0.0925361535252734	0.38	0.345386484204562-0.418672106643761	3.61E-12	2.01E-09	HOXB4
cg17108629	0.04	0.0347295571036529-0.0486758682866862	0.26	0.219831350365554-0.308925146066377	3.62E-12	2.01E-09	RAB38
cg02767788	0.84	0.826075014342817-0.846717514358327	0.91	0.90755806019359-0.917600916605987	3.66E-12	2.03E-09	PRDM16
cg10599444	0.05	0.0397987217170704-0.062728096051118	0.3	0.260894788689718-0.337017654951629	3.68E-12	2.04E-09	MMP14
cg26701826	0.04	0.0346883972704216-0.0453211874577789	0.35	0.279885531057587-0.423771322851942	3.70E-12	2.05E-09	SGMS2
cg02226192	0.05	0.0381960328512826-0.052217432303489	0.49	0.401618993285591-0.579937760897522	3.76E-12	2.07E-09	ANKRD11
cg10541466	0.06	0.0485785065984234-0.0640231525192567	0.21	0.182918613362125-0.231601092291436	3.78E-12	2.08E-09
cg22684041	0.06	0.051674321109101-0.0667624789307951	0.24	0.208908830201603-0.274019881398181	3.80E-12	2.08E-09	SCAMP4
cg01173978	0.02	0.0204529423583775-0.0273846229121087	0.09	0.0818390992575046-0.101001266959898	3.81E-12	2.08E-09
cg09208010	0.05	0.0396695994700358-0.0516896656913559	0.3	0.249526649323556-0.359889911336842	3.84E-12	2.10E-09	MMP14
cg01804679	0.05	0.0390942036686034-0.0510431619196207	0.23	0.197096632909114-0.269729867553855	3.92E-12	2.13E-09	MTMR9L
cg08817867	0.04	0.0374363711165413-0.0482248199737004	0.3	0.241304873679407-0.360214050380284	3.95E-12	2.15E-09
cg09782560	0.06	0.0513773696910853-0.0622296023673491	0.3	0.249204736298672-0.34989899934482	3.98E-12	2.16E-09
cg04252203	0.08	0.0656417327042986-0.0879060348100829	0.37	0.31974199638159-0.413386040427777	3.99E-12	2.16E-09
cg16187883	0.05	0.0470099883590198-0.0517080709148232	0.13	0.117088249318274-0.147837417309666	4.00E-12	2.16E-09	TGFB3
cg08181251	0.05	0.0436822546214431-0.0539729976819717	0.3	0.243342870297635-0.348449714730062	4.03E-12	2.17E-09	AVPI1
cg07060074	0.03	0.0270987503091107-0.0332636220040827	0.13	0.110941906310554-0.15452181951841	4.04E-12	2.17E-09	SUOX
cg21674153	0.02	0.0175226546279216-0.0258713422019099	0.13	0.112111580833945-0.153599641805168	4.06E-12	2.18E-09	B4GALT6
cg15085899	0.03	0.0236290883894628-0.0370210768060201	0.25	0.207446487186987-0.286454866092713	4.09E-12	2.19E-09	NCOR2
cg13652008	0.07	0.0572100525549043-0.0809771635786957	0.51	0.436272639680296-0.591119216959684	4.16E-12	2.22E-09	LTBP1
cg20981127	0.03	0.0282927063557849-0.0385641317116691	0.15	0.135432910581756-0.173943305185607	4.18E-12	2.22E-09	NR2F6
cg23889010	0.08	0.0638949982965177-0.0933895753731034	0.39	0.3436848552508-0.427776453551219	4.19E-12	2.22E-09	SLPI
cg01105256	0.03	0.0244700143661332-0.0348915909457168	0.14	0.119494060978056-0.156694064792275	4.19E-12	2.22E-09	SUOX
cg24592513	0.05	0.0433423042572674-0.0517689986800474	0.17	0.14749326534394-0.192645508972992	4.20E-12	2.22E-09
cg07805604	0.08	0.0689430883879254-0.0866472685778687	0.27	0.242210977757473-0.302631019009051	4.22E-12	2.22E-09	CCDC106
cg05576959	0.02	0.0162869048774873-0.0209037310320009	0.14	0.108644299952461-0.163881100951804	4.23E-12	2.22E-09	DGKZ
cg23060272	0.04	0.0391631463101983-0.0501474379958987	0.18	0.156725909726676-0.208545555816703	4.23E-12	2.22E-09	LPP
cg24746726	0.13	0.122111531603603-0.147472583894631	0.42	0.372669930153765-0.464327196633249	4.24E-12	2.22E-09	SULT1E1
cg00027674	0.04	0.0328974280824947-0.0428819858318565	0.12	0.110693347191794-0.139198293567487	4.28E-12	2.24E-09	RAB38
cg01593345	0.04	0.0337822958461374-0.0438187724821905	0.16	0.14289238613076-0.182791757545303	4.33E-12	2.26E-09	APOLD1
cg01955533	0.05	0.0411736815439613-0.055301451077025	0.2	0.176645218956856-0.229261507031914	4.34E-12	2.27E-09	CDKN1A
cg10852154	0.07	0.0576462565965885-0.0861519874826745	0.33	0.293727037837192-0.365709964684468	4.36E-12	2.27E-09
cg01244006	0.04	0.0306620111346077-0.0440214867075462	0.27	0.224596542895322-0.319926479073697	4.38E-12	2.27E-09	SCNN1A
cg11977605	0.04	0.0379992180444994-0.0467591413783668	0.24	0.197477125782856-0.283880874945666	4.39E-12	2.27E-09	RNF212
cg10163825	0.08	0.0727819598867821-0.0836452331983309	0.17	0.159240321634015-0.190246721460221	4.40E-12	2.27E-09	HAGHL
cg01285164	0.02	0.0203231851487126-0.0245363303409859	0.1	0.0846962572423426-0.121871326739407	4.40E-12	2.27E-09	GXYLT2
cg09485853	0.16	0.138211911112061-0.173749522646984	0.41	0.380061769623206-0.434506468375236	4.41E-12	2.27E-09	PKM2
cg11363527	0.06	0.050406170056223-0.0604061991326188	0.25	0.21029835106424-0.289637906954414	4.43E-12	2.28E-09	SLC4A4
cg24335116	0.03	0.0260058558652654-0.0332271736174527	0.13	0.108515622635951-0.145403804775442	4.48E-12	2.30E-09	PITPNM2
cg24328095	0.05	0.0459490751863799-0.0604197539712555	0.22	0.192342112145506-0.246174276920134	4.50E-12	2.30E-09	CSNK1D
cg23901918	0.07	0.0593222358097448-0.0757882689820733	0.31	0.265547951688912-0.353580809311279	4.50E-12	2.30E-09	SH3PXD2A
cg21155564	0.05	0.0482131918704347-0.0529211336281884	0.13	0.112292432224385-0.139695864234681	4.51E-12	2.30E-09	SYNGAP1
cg02331303	0.06	0.0482607585972648-0.0746259317352804	0.34	0.292575610818732-0.385958689668867	4.51E-12	2.30E-09	ALDH3B1
cg14742445	0.05	0.0486738299159206-0.0595590984437707	0.38	0.30556257903417-0.44479992271221	4.54E-12	2.30E-09	ASCC2
cg00044505	0.1	0.0887758406841898-0.118179997736544	0.37	0.327087036801124-0.404149937335007	4.54E-12	2.30E-09
cg10601625	0.04	0.0349781483328093-0.0411502175793033	0.15	0.128906571990234-0.174652411583856	4.64E-12	2.34E-09	ANK1
cg17904988	0.06	0.049295159699558-0.0628261964191893	0.25	0.213487758719228-0.283703873918406	4.65E-12	2.35E-09	NDUFS2
cg10778310	0.04	0.0364091269011656-0.0475947172115228	0.18	0.159447897907035-0.208370288147432	4.73E-12	2.38E-09
cg22079077	0.08	0.0643380655311931-0.0866804056744358	0.35	0.308580020463315-0.392059633546671	4.73E-12	2.38E-09	DNAJC17
cg05931265	0.03	0.0302064537758168-0.0348696373458304	0.14	0.114227438505735-0.161127669949535	4.89E-12	2.45E-09	UBASH3B
cg13098318	0.06	0.0502537608795335-0.0608138291597303	0.19	0.161689469718833-0.210399115368574	4.91E-12	2.46E-09	C6orf106
cg02341503	0.06	0.050990540902979-0.0736133828031494	0.32	0.281665539438111-0.353478617523316	4.94E-12	2.47E-09	ZMYND8
cg15889847	0.04	0.0361481519449551-0.0517711029174179	0.43	0.342696078775348-0.507774811877933	4.95E-12	2.47E-09	PLEKHG3
cg08824350	0.03	0.0268357754566156-0.0338881211093237	0.14	0.116955517688914-0.155055062139298	5.00E-12	2.49E-09
cg24534743	0.05	0.0456271437512594-0.0584024520677819	0.38	0.307411892773508-0.458436776544906	5.11E-12	2.54E-09	AHDC1
cg06160973	0.07	0.0645350863846985-0.083438019340421	0.26	0.229667388551185-0.291695280612381	5.14E-12	2.55E-09	LRP1
cg27534520	0.06	0.0477945038801298-0.0666164555084322	0.28	0.23946967752143-0.318313843459847	5.16E-12	2.55E-09	IGF1R
cg08229360	0.03	0.0284973713055203-0.035945614178589	0.2	0.162209669961842-0.231593941498144	5.18E-12	2.55E-09	CTDSPL
cg13063967	0.06	0.0565954670236987-0.0686779065569958	0.16	0.147070444055776-0.173746126993528	5.24E-12	2.58E-09	LRP6
cg01357892	0.03	0.0247563346629506-0.0331813576107339	0.18	0.147090469803739-0.208452232685765	5.25E-12	2.58E-09	ZXDC
cg19008858	0.04	0.0350293418986977-0.0418099454469345	0.12	0.103525723546429-0.130727482088019	5.28E-12	2.59E-09	TTYH2
cg02799411	0.05	0.0371751553510122-0.0568074228289178	0.32	0.267849453268112-0.369141010340673	5.35E-12	2.62E-09	ITPR1
cg08570691	0.96	0.952927200358838-0.962093552093596	0.83	0.798714648095104-0.853746647145419	5.36E-12	2.62E-09	RPL13AP5
cg20719001	0.06	0.0518989555398665-0.0753431667920172	0.32	0.276352331894937-0.355082385030966	5.43E-12	2.62E-09	TMEM105
cg10723711	0.04	0.0352830014766312-0.0459147337550772	0.19	0.163360720119986-0.22626467640037	5.43E-12	2.62E-09	CHRNB1
cg02262553	0.05	0.0402243757612969-0.0642917962981455	0.36	0.310679637967819-0.416373717035128	5.44E-12	2.62E-09
cg25982657	0.04	0.0325317049980846-0.0479378070606884	0.24	0.201877924469859-0.273685545201359	5.44E-12	2.62E-09
cg04213390	0.1	0.0885660726442893-0.113131636590342	0.42	0.366901735064522-0.473612823425448	5.45E-12	2.62E-09
cg11991105	0.03	0.0249928450909438-0.0327029947149529	0.13	0.109410948764229-0.148732506651058	5.45E-12	2.62E-09
cg02030958	0.91	0.904838420806234-0.922102307678097	0.72	0.686801973298144-0.757368999533082	5.45E-12	2.62E-09
cg21235334	0.04	0.0327518096529521-0.0437269421230208	0.21	0.172880021235102-0.242124015617268	5.46E-12	2.62E-09	DNMT3B
cg22851080	0.03	0.027035377370418-0.0337535342857368	0.12	0.106567450350578-0.142601051528033	5.48E-12	2.63E-09	TNXB
cg22448273	0.03	0.0268046170831198-0.032346965022088	0.11	0.0929205160011955-0.125016315739744	5.50E-12	2.64E-09	MEGF8
cg12318408	0.43	0.339533977971116-0.524493456600021	0.03	0.028343726636516-0.0406800392130212	5.56E-12	2.66E-09	RAP1GAP2
cg09335613	0.06	0.0485774785161378-0.0655519524642297	0.24	0.208293596505439-0.266704011179263	5.59E-12	2.67E-09	OGFRL1
cg16563370	0.09	0.0697927022052599-0.100336606564237	0.38	0.334721094579256-0.417008356039333	5.67E-12	2.70E-09	SLFN13
cg13299325	0.78	0.75733657085563-0.796071528998057	0.52	0.492742813282385-0.55169941969715	5.73E-12	2.72E-09
cg00066663	0.04	0.0400353550518286-0.0467744584717123	0.16	0.133969173188176-0.177353934702851	5.81E-12	2.76E-09	CHD3
cg18263572	0.09	0.0780621790358113-0.104103643899484	0.36	0.318408939728401-0.40057790538052	5.85E-12	2.77E-09	ZBTB48
cg00459232	0.06	0.049431686431185-0.0608476055165953	0.22	0.187559788531741-0.252613686019109	5.90E-12	2.79E-09	CD9
cg21319458	0.05	0.0455454400961844-0.0643182164130444	0.23	0.205982944469523-0.263496360368712	5.91E-12	2.79E-09	BAZ2B
cg08282145	0.07	0.0593415013106497-0.0747337684932547	0.22	0.196073058392563-0.243752896968315	5.92E-12	2.79E-09	NYNRIN
cg21171335	0.29	0.212998708816503-0.36598091231519	0.02	0.0161546637452554-0.022987247246009	5.93E-12	2.79E-09	WDR66
cg12882572	0.06	0.0515860436734046-0.0600408161975014	0.25	0.211088723908713-0.29122549700297	6.02E-12	2.82E-09	DUSP14
cg24973755	0.93	0.9281411326761-0.940595798569044	0.71	0.654540975514283-0.755743029881727	6.06E-12	2.84E-09	MAEA
cg10947480	0.03	0.0283338165178705-0.0341877417142754	0.09	0.0787438998131443-0.0982835152789703	6.07E-12	2.84E-09	INTS9
cg26636045	0.05	0.0465782519574597-0.0624898002697234	0.31	0.257590429351636-0.357626496593001	6.11E-12	2.85E-09
cg08273640	0.04	0.0371580445500998-0.047375430755633	0.17	0.145928164126785-0.194812979261673	6.17E-12	2.87E-09	TBC1D14
cg07425204	0.22	0.207964704590559-0.225231298092022	0.41	0.384049956228989-0.443694505336529	6.24E-12	2.90E-09	PRKAR1A
cg25941751	0.05	0.0439982022771401-0.0564775833470596	0.37	0.30235888938244-0.445327535339291	6.30E-12	2.92E-09	EPAS1
cg11802797	0.04	0.034988469359185-0.0538727556557774	0.23	0.19483666722754-0.257296453452361	6.36E-12	2.94E-09	KIF1B
cg09471455	0.43	0.335382252073051-0.526764478762971	0.03	0.0222818186423697-0.0331786321394203	6.39E-12	2.95E-09	TBC1D10C
cg01877450	0.05	0.0381295545360861-0.0608514811082494	0.44	0.363713842444831-0.516972657651669	6.40E-12	2.95E-09	BRI3
cg24023258	0.04	0.0322902747075291-0.044997900815719	0.17	0.144941781130301-0.187721615960962	6.46E-12	2.97E-09	LY6K
cg24621362	0.05	0.0419856501871508-0.0546900258388903	0.27	0.22578668183483-0.315043681211755	6.47E-12	2.97E-09	LTBR
cg25365958	0.05	0.0492508688603248-0.0578980710497188	0.29	0.24129971145973-0.340568444560914	6.49E-12	2.97E-09
cg25310182	0.04	0.0373531992965483-0.0489991970985851	0.14	0.125541097736756-0.15517682326131	6.49E-12	2.97E-09	ZAK
cg08903019	0.07	0.0625461091394127-0.0855359457454072	0.28	0.250470624973311-0.311723496317066	6.56E-12	3.00E-09
cg02301079	0.06	0.0586615649830909-0.0704319190651506	0.24	0.209316840110132-0.272221276792414	6.57E-12	3.00E-09
cg01858712	0.03	0.0232221197584401-0.0314028160725985	0.31	0.233518283432766-0.392384177861309	6.72E-12	3.06E-09	SNX29
cg25019722	0.07	0.0620616651915312-0.0740447151131431	0.38	0.311011378084175-0.440700625881173	6.81E-12	3.09E-09
cg05416911	0.03	0.0285635626279105-0.0332738307518982	0.12	0.102063507804389-0.141572731622397	6.82E-12	3.09E-09	C1S
cg04176246	0.08	0.0644867374419328-0.0896424137004189	0.33	0.291138197692051-0.368651505019407	6.87E-12	3.11E-09	MSI2
cg08145177	0.04	0.0336584893583782-0.0461307448111469	0.14	0.124073654756552-0.153861349732525	6.88E-12	3.11E-09	ABHD8
cg11690884	0.06	0.052778855878025-0.0661670218899007	0.28	0.237002953553695-0.329965705867225	6.94E-12	3.13E-09
cg14094409	0.94	0.926587707890825-0.945919282490698	0.72	0.678825559809622-0.753992938802715	6.96E-12	3.13E-09	DIABLO
cg00118808	0.05	0.0391863176564132-0.0578520386658836	0.29	0.241740337244006-0.335994841019897	7.00E-12	3.14E-09
cg05229803	0.08	0.0598452758276659-0.100793190242273	0.44	0.395826441717298-0.474597366042491	7.02E-12	3.15E-09	FUT4
cg01325271	0.05	0.0454607129786348-0.0561530307834411	0.2	0.172333361885936-0.232138875666459	7.05E-12	3.15E-09	SQSTM1
cg05178291	0.03	0.0261976822573652-0.0385743669620914	0.15	0.128279472511796-0.165906104842012	7.08E-12	3.16E-09	SAA1
cg02737268	0.81	0.781133410119102-0.848667733298675	0.3	0.230182859780394-0.363524203103663	7.20E-12	3.21E-09	CDC25B
cg19748495	0.04	0.0379726955455329-0.0443022076662957	0.12	0.107757670023103-0.138291774368755	7.21E-12	3.21E-09	FAM63A
cg11183072	0.03	0.0230541194132329-0.0381986644384016	0.25	0.209935926988868-0.293171950628262	7.35E-12	3.26E-09	GRB7
cg20925462	0.06	0.0502938226762186-0.0620073727836931	0.22	0.184853850010554-0.248909825804787	7.39E-12	3.27E-09	TAGLN3
cg01120308	0.03	0.0255943059132929-0.033681054779207	0.18	0.143576474624866-0.212643812344185	7.39E-12	3.27E-09	PICALM
cg13977486	0.06	0.05145168828741-0.0617050466385446	0.19	0.16595752081623-0.217939045002851	7.41E-12	3.27E-09	C10orf95
cg21024495	0.07	0.0680547363348223-0.0809364075792152	0.26	0.224748317765517-0.297229242792277	7.43E-12	3.27E-09
cg13135241	0.09	0.0792725627792743-0.0994012368332666	0.34	0.298882299374224-0.389324128971402	7.43E-12	3.27E-09
cg23314805	0.03	0.0300224333617222-0.0381295201224396	0.12	0.104646701909501-0.134003943745101	7.54E-12	3.31E-09	MAPK7
cg09115984	0.05	0.0421585280944809-0.0529272341361449	0.16	0.13847141899527-0.177727034368112	7.57E-12	3.32E-09	PYCARD
cg01813139	0.08	0.0771034120929099-0.0923300469205751	0.27	0.235730710460979-0.299217306897841	7.69E-12	3.37E-09	AGPAT2
cg17156633	0.08	0.0727174996219261-0.0879288879695772	0.33	0.279267983039077-0.381086083107757	7.78E-12	3.40E-09	IPP
cg04794690	0.05	0.0483428546211693-0.05752689999012	0.22	0.182145590162155-0.250625964613714	7.80E-12	3.40E-09
cg26406891	0.06	0.0496325354273583-0.0662320265596032	0.26	0.225835733640128-0.298867703904542	7.81E-12	3.40E-09	NCOR2
cg17738213	0.06	0.0521174251099297-0.0695829006186972	0.22	0.191458967027385-0.241998996495487	7.82E-12	3.40E-09	BCL11A
cg12929983	0.06	0.0499552743895144-0.0702494555361833	0.33	0.281652822011776-0.385071822341963	7.94E-12	3.45E-09	BMF
cg00779166	0.04	0.0373895358710576-0.0460104416904247	0.15	0.128940984075467-0.176358820058144	7.98E-12	3.46E-09
cg27117005	0.05	0.0451894152743605-0.0537702365129052	0.14	0.12169304607931-0.149047115730901	8.02E-12	3.47E-09	LSM11
cg03461851	0.09	0.0812892698332746-0.105370543402402	0.25	0.229844564024583-0.267456670574343	8.03E-12	3.47E-09	C2CD4B
cg14854517	0.1	0.0890878167463378-0.115328669513401	0.32	0.2844859354017-0.348561318447361	8.13E-12	3.50E-09	RAPGEF3
cg26106778	0.1	0.081732386452464-0.108475822232607	0.28	0.261563886326131-0.301846867983922	8.13E-12	3.50E-09	RING1
cg05146536	0.02	0.0204953393645397-0.0263550514341928	0.26	0.191675174826589-0.331037746686121	8.17E-12	3.51E-09
cg22165175	0.07	0.0609179411386532-0.078844848962304	0.23	0.200678216261597-0.25311619312614	8.22E-12	3.52E-09	KCNA2
cg20608306	0.04	0.0392688096443539-0.0469182004750842	0.21	0.167864778773203-0.243434271703104	8.27E-12	3.54E-09	SIK3
cg12141659	0.04	0.0363406812456161-0.0510270967424149	0.22	0.187790685417453-0.251853020456731	8.31E-12	3.55E-09	KCNQ1
cg06645778	0.07	0.0531470860798392-0.0790854472081685	0.41	0.348151967661967-0.466658153299231	8.35E-12	3.55E-09	HSPC159
cg01850135	0.92	0.901061354360951-0.931529070830498	0.64	0.591856669989546-0.680923217835408	8.35E-12	3.55E-09	NMRAL1
cg02202246	0.1	0.0891703480891055-0.111786553661461	0.35	0.309479626014925-0.389615542605222	8.36E-12	3.55E-09	PWWP2B
cg11579421	0.07	0.0596883559773743-0.0762353268207391	0.3	0.256382621075332-0.344773522756977	8.39E-12	3.56E-09	PWWP2B
cg22728904	0.04	0.0358413394778079-0.0493137248361718	0.27	0.223663762692732-0.314824449817894	8.46E-12	3.58E-09
cg09666573	0.04	0.0318121559212271-0.0404109729608255	0.17	0.140423119670925-0.199137549362213	8.56E-12	3.62E-09	HRH1
cg08241785	0.07	0.0594589652701982-0.0753036870413357	0.26	0.227340993225721-0.299762093160695	8.65E-12	3.65E-09	F2RL2
cg23042148	0.08	0.0737278273026206-0.092679756904657	0.24	0.218040164048356-0.265215151399492	8.71E-12	3.67E-09	DNMT3A
cg11658419	0.08	0.0642412600147743-0.0859131790540821	0.33	0.283390156588907-0.371658074382308	8.80E-12	3.70E-09
cg02059176	0.13	0.118500604979174-0.140903386906639	0.35	0.318015874358541-0.391893937609484	8.84E-12	3.71E-09
cg23222604	0.04	0.0353028605731296-0.0425831743060369	0.18	0.150322235358504-0.207247641911354	8.89E-12	3.73E-09
cg21167046	0.08	0.0705715550903386-0.0992257460650061	0.35	0.3129201250035-0.385867627870312	8.91E-12	3.73E-09	MAEA
cg24068972	0.79	0.781329279900564-0.80772573441267	0.54	0.499403323706333-0.58009781124802	9.08E-12	3.80E-09
cg25948980	0.04	0.0307124757688506-0.0463346451181645	0.2	0.170804079787333-0.224723844942575	9.12E-12	3.80E-09	CAPN5
cg08131309	0.07	0.0625432695239958-0.0858140589143855	0.33	0.28981016090437-0.378877777997189	9.20E-12	3.83E-09	BMF
cg23575688	0.04	0.0381228213279656-0.048856464194004	0.29	0.235581127024018-0.35062509519832	9.30E-12	3.87E-09
cg13304825	0.04	0.0305133591956414-0.0458180381857005	0.47	0.378102866992736-0.565875314282414	9.34E-12	3.87E-09	TMEM105
cg08691775	0.04	0.0338315964184738-0.0481407137890588	0.24	0.199122723489534-0.270945976512791	9.35E-12	3.87E-09	NDRG1
cg05049335	0.04	0.0310795941517224-0.0400581806590213	0.15	0.127251135147498-0.169846224159927	9.60E-12	3.97E-09	RIN1
cg18618429	0.07	0.064319727400549-0.0838381810124476	0.32	0.280241892339401-0.369296464959428	9.69E-12	4.00E-09	CSTA
cg00192220	0.17	0.159906142254037-0.184408355065587	0.37	0.340544448969613-0.399398598771684	9.75E-12	4.01E-09
cg19351628	0.05	0.0401106162999261-0.0537082185163819	0.22	0.191012419515024-0.257633522382985	9.75E-12	4.01E-09
cg13443575	0.05	0.035596199659545-0.058446853378542	0.29	0.254477214922422-0.334574864250138	9.80E-12	4.03E-09	SLFN13
cg15674825	0.03	0.030203894325892-0.0397048183614669	0.19	0.154629256872891-0.229962562934165	9.82E-12	4.03E-09	MYOZ3
cg00459975	0.04	0.0353068136107606-0.0410421536732997	0.08	0.0746750535934535-0.0876607869484331	9.85E-12	4.03E-09	INTS9
cg11236515	0.96	0.952918643315673-0.96370199466726	0.75	0.705036152075959-0.794433567476173	9.89E-12	4.04E-09
cg26654286	0.03	0.0246852567450958-0.0333094798596266	0.15	0.127156643380574-0.175949644416753	1.00E-11	4.08E-09	RARA
cg07375836	0.05	0.0436999724698055-0.0533164294029397	0.28	0.226250518937805-0.327514688495702	1.00E-11	4.08E-09	ACACA
cg07304483	0.03	0.0273184646140993-0.0345198623409826	0.16	0.132596075848819-0.191081332053731	1.01E-11	4.09E-09	TOLLIP
cg20555772	0.09	0.0794213092738343-0.0994480410522288	0.23	0.213810049523136-0.251749384328803	1.01E-11	4.09E-09
cg01987202	0.03	0.0322107722541801-0.0368565492128528	0.29	0.217001844741976-0.364238267503352	1.01E-11	4.09E-09	C15orf52
cg15072832	0.09	0.0893871417768218-0.0960147001472606	0.2	0.177534981087122-0.216267989304827	1.02E-11	4.15E-09	AHDC1
cg21768294	0.04	0.0316115713714658-0.0386540413270841	0.09	0.0825071432812802-0.101903292678936	1.03E-11	4.16E-09	SEMA4B
cg11683242	0.93	0.926113252330495-0.93556977351375	0.74	0.69440440017347-0.777939394572548	1.04E-11	4.20E-09	LCK
cg09844976	0.1	0.0882731411879276-0.10841407140816	0.3	0.2635343250054-0.327001634053876	1.07E-11	4.30E-09
cg02181506	0.05	0.0456150728298936-0.0495498770161173	0.13	0.116866675978307-0.151854017828675	1.08E-11	4.33E-09	SERPINA1
cg21281463	0.05	0.042758716039854-0.0514000380442483	0.25	0.205114736101522-0.295160061871966	1.08E-11	4.33E-09	SIPA1L3
cg25779483	0.06	0.0543552566392724-0.073602319074669	0.28	0.24092211443329-0.311033935264556	1.08E-11	4.33E-09	FAM13A
cg04478795	0.06	0.0547153830512259-0.0664147600795824	0.15	0.134655871004684-0.161029195866265	1.08E-11	4.33E-09	SMO
cg24057642	0.06	0.0530611238993091-0.064180818300951	0.22	0.188067462992972-0.250011091757238	1.09E-11	4.35E-09	NR2F6
cg11563844	0.05	0.0406781755026287-0.0500209998858892	0.16	0.138205664261735-0.185927005785304	1.09E-11	4.36E-09	STARD13
cg22543992	0.05	0.0446004890795828-0.0533904548092955	0.16	0.140803573780245-0.183517235187967	1.09E-11	4.36E-09	HGF
cg01612629	0.05	0.0477044044047333-0.054035805715084	0.14	0.121816227705488-0.15582738374845	1.11E-11	4.40E-09	PPM1F
cg12788037	0.03	0.0232408234866221-0.0313371122481658	0.11	0.0909881415768339-0.120804694157737	1.11E-11	4.40E-09	SLFN13
cg27479162	0.1	0.0917326373009448-0.110509930230628	0.33	0.289097882538988-0.370648034070248	1.11E-11	4.41E-09	PIK3AP1
cg14614581	0.92	0.919040452148823-0.929961257347034	0.75	0.712736211356084-0.784251706441813	1.13E-11	4.46E-09	SPOCK2
cg26983198	0.05	0.0386679000015257-0.059007131781403	0.26	0.22149652741897-0.290791277246873	1.14E-11	4.48E-09	TNNT3
cg26024851	0.05	0.0476408704489807-0.0538162857329005	0.14	0.122715401576129-0.16025406712811	1.14E-11	4.51E-09	IQGAP3
cg26007223	0.06	0.0570983428945035-0.0671950242824463	0.15	0.137447154257275-0.17027466680499	1.15E-11	4.51E-09	DLG5
cg08136809	0.02	0.0178394002460815-0.0316104672444737	0.19	0.15726928076987-0.222752509053988	1.15E-11	4.53E-09	TMEM91
cg11252555	0.96	0.956825709388644-0.96598396816404	0.84	0.814389579286282-0.862111523722558	1.16E-11	4.57E-09	RPL13AP5
cg23869743	0.05	0.0484635333946093-0.0605363800991825	0.2	0.173194302171775-0.226491737375976	1.17E-11	4.58E-09	GOLGA7B
cg04089901	0.06	0.049763384651124-0.0629481861719079	0.36	0.299143563471185-0.429823376819433	1.18E-11	4.60E-09	COL28A1
cg19502359	0.07	0.0575608157382883-0.0747717022587095	0.36	0.302663776855691-0.42400770207871	1.19E-11	4.64E-09
cg02626388	0.12	0.114676709486222-0.128545999502891	0.29	0.262663775094534-0.318910484561894	1.19E-11	4.66E-09
cg17980508	0.07	0.0557634178759859-0.077230364328053	0.29	0.251564230544084-0.323969475589674	1.20E-11	4.67E-09	IFI44L
cg09587957	0.06	0.0578450437854759-0.0719890745585995	0.21	0.188694310399872-0.239725844449888	1.20E-11	4.67E-09	BMF
cg02192117	0.04	0.0331674959922295-0.0417222350956978	0.11	0.0993742550020877-0.123770453342267	1.21E-11	4.69E-09	TNRC18
cg19476647	0.04	0.0381779735842616-0.0466541564789856	0.2	0.17086128764202-0.238770483040509	1.21E-11	4.70E-09	LTBR
cg16137928	0.09	0.0843785156546044-0.10112401396091	0.42	0.354381433500009-0.479714191824263	1.24E-11	4.81E-09
cg27112972	0.05	0.0411325990800524-0.0654522234366142	0.28	0.247704604964724-0.312802834622909	1.25E-11	4.83E-09
cg06078469	0.1	0.0877190511793651-0.109273874077707	0.27	0.243859229392921-0.29137764183322	1.26E-11	4.85E-09	MSI2
cg21052788	0.89	0.878979754433847-0.898311334860456	0.73	0.702650771957963-0.754365504949129	1.26E-11	4.87E-09	PTPRN2
cg02670686	0.04	0.0317792845270297-0.0402782301668129	0.21	0.173956750293195-0.252795848820676	1.28E-11	4.91E-09	CPNE2
cg03344767	0.03	0.0263620375545582-0.0353735069408072	0.14	0.117258729735395-0.16139598087194	1.28E-11	4.91E-09	PGD
cg26392708	0.04	0.0348944878565637-0.0445230858422938	0.17	0.147682331559231-0.199479289739677	1.28E-11	4.92E-09
cg05873568	0.04	0.0308485655546919-0.0413483749044925	0.19	0.16119074261517-0.223796353798386	1.29E-11	4.92E-09	INF2
cg03144708	0.92	0.912126720601482-0.920503979073817	0.83	0.819529224053695-0.848796298339622	1.29E-11	4.93E-09	TNXB
cg00855901	0.05	0.0408115168834591-0.0526616493354321	0.22	0.185431101310633-0.259212543669799	1.30E-11	4.94E-09	IFI44L
cg25190513	0.15	0.127073988283907-0.16946905529134	0.47	0.421887720245561-0.508196971436908	1.30E-11	4.94E-09	GPR109B
cg17262810	0.09	0.0795559405670781-0.104299743891021	0.38	0.325301594600576-0.42625036428493	1.30E-11	4.94E-09	CCNY
cg00209037	0.09	0.0764862242622265-0.106694944720977	0.36	0.320194512965452-0.399719680932309	1.33E-11	5.04E-09
cg06521280	0.04	0.0346234962908384-0.0392077025111573	0.08	0.0765607771868107-0.0933058044591734	1.33E-11	5.04E-09	C10orf55
cg15533023	0.04	0.0311801287492977-0.039754888197975	0.15	0.126475208294018-0.175327923019816	1.33E-11	5.04E-09	TMEM205
cg22641093	0.05	0.0509074824600177-0.0568618306796061	0.11	0.103638462780197-0.12469233784719	1.34E-11	5.06E-09	FAM125A
cg06850996	0.07	0.0621826508116819-0.07958134568978	0.24	0.212715521214486-0.273368971574073	1.35E-11	5.08E-09	RAPGEF3
cg10094443	0.03	0.0258689140408403-0.0338067397832711	0.12	0.100215167413694-0.132369623690701	1.36E-11	5.13E-09	UGDH
cg13366537	0.07	0.0627725106338392-0.0782015781700279	0.2	0.177665814538273-0.218051126130974	1.37E-11	5.13E-09	SCRN1
cg19257402	0.05	0.0497429363534743-0.0562337613883857	0.33	0.259196805454299-0.400087366741508	1.37E-11	5.13E-09
cg18105842	0.16	0.151001345223325-0.168489902805778	0.37	0.33681467756841-0.407545198931099	1.37E-11	5.13E-09	FGF11
cg14764661	0.03	0.022529464536514-0.0312119393716533	0.13	0.109667744932841-0.150196883962327	1.37E-11	5.13E-09	MRC2
cg08180028	0.11	0.0900361951506565-0.120081878528278	0.42	0.372411651265289-0.4758384307373	1.38E-11	5.17E-09	LTK
cg12682870	0.06	0.0502752293877735-0.0653929994578294	0.25	0.215671728729131-0.291137670842342	1.39E-11	5.18E-09
cg16082401	0.03	0.0235136342566533-0.031663410126757	0.11	0.0921578826994415-0.125113483430971	1.40E-11	5.20E-09	GIPR
cg25784219	0.04	0.0319141536893714-0.0405086134562019	0.2	0.16477423716296-0.241049795546591	1.40E-11	5.21E-09	FOSL2
cg11597043	0.05	0.0463153728669908-0.0551989869213831	0.15	0.131118971743187-0.16962294101681	1.42E-11	5.26E-09	CYP4F3
cg21096399	0.06	0.0498953955648059-0.0601152069735786	0.16	0.140777864794881-0.174887941306574	1.43E-11	5.30E-09	MCAM
cg09978533	0.07	0.0604011044049804-0.084768219109967	0.28	0.247260817570402-0.308524543812949	1.43E-11	5.30E-09
cg14510299	0.05	0.0403031872786845-0.0614803302829839	0.35	0.2937956100786-0.405196374689938	1.44E-11	5.31E-09	AHDC1
cg23829102	0.05	0.0417317336276098-0.0527000862075197	0.21	0.173206486563671-0.242088286178533	1.44E-11	5.31E-09
cg23836542	0.08	0.0768896866498448-0.0924289991987494	0.22	0.195601108970671-0.241430620835015	1.44E-11	5.31E-09	CHN2
cg06496222	0.04	0.0329589246141812-0.0374978918436065	0.14	0.116788563008996-0.161623180711473	1.45E-11	5.33E-09	CPNE2
cg02308232	0.1	0.0847116579640725-0.117894008074729	0.43	0.378026495851151-0.485771155679097	1.46E-11	5.37E-09	KDM6B
cg17934470	0.06	0.0512053833318146-0.0690340216255972	0.39	0.316434456958768-0.454501022287363	1.47E-11	5.40E-09
cg04264638	0.07	0.0635373300098303-0.0792640537422841	0.25	0.214843506833635-0.277918331647498	1.47E-11	5.40E-09	CLOCK
cg19446990	0.11	0.103205277257628-0.119653808067583	0.36	0.313659085394534-0.405414892232255	1.48E-11	5.41E-09
cg03311274	0.03	0.0258077146978294-0.033216632983627	0.22	0.169535348026632-0.274704712921526	1.49E-11	5.43E-09
cg17740645	0.04	0.0302974653040001-0.052060928900736	0.3	0.266360657389779-0.338862462767785	1.53E-11	5.58E-09	GRB7
cg17951878	0.08	0.0723195015765742-0.0875738855076065	0.25	0.21445840948488-0.276690187867305	1.55E-11	5.63E-09
cg25928447	0.05	0.0492417559743846-0.058834512388963	0.18	0.155420621711962-0.209559523999727	1.55E-11	5.65E-09	GPRC5C
cg16749578	0.05	0.0419351775925484-0.0548442195932059	0.19	0.163141647393002-0.215262507832847	1.56E-11	5.65E-09	NR2F6
cg10168635	0.07	0.0578285106072604-0.0726526100904621	0.21	0.183982897122165-0.235622182682195	1.56E-11	5.66E-09	C2orf88
cg16871828	0.07	0.0610277842916883-0.0790722403972365	0.28	0.241952680992826-0.319257152623659	1.58E-11	5.73E-09	ANKRD34A
cg20884605	0.06	0.0506935395365551-0.0730401825440975	0.28	0.242635930171084-0.30796731337511	1.61E-11	5.84E-09	ALDH2
cg11959316	0.93	0.927558190113772-0.93455180337208	0.79	0.754807627976641-0.818602954946257	1.65E-11	5.96E-09	PPAP2B
cg06040872	0.93	0.925669462605901-0.937985010089847	0.82	0.801080913673075-0.840149274939391	1.66E-11	5.99E-09	CCL18
cg03002688	0.21	0.186154239599716-0.238499254976568	0.5	0.471439325329668-0.533329725441767	1.67E-11	6.01E-09
cg08271031	0.05	0.0396812720211466-0.056988122677828	0.19	0.164916685759311-0.205370722405217	1.68E-11	6.05E-09	PARVG
cg14791413	0.09	0.0821343198841554-0.100260752893903	0.27	0.241279617372011-0.306495940356275	1.69E-11	6.07E-09	GLT1D1
cg10857221	0.03	0.0314456280638373-0.0379668315904443	0.17	0.135154170338154-0.195383999383213	1.72E-11	6.16E-09	Sep-09
cg20029347	0.03	0.0283223783054898-0.03716399254361	0.2	0.158883010194432-0.231192928294017	1.72E-11	6.16E-09	DGKZ
cg20043466	0.04	0.034705699103994-0.0423735683726523	0.1	0.0892814402804438-0.109893273891747	1.73E-11	6.19E-09	PLK1S1
cg11636127	0.03	0.0286664081861717-0.0359433729580436	0.16	0.131737120861166-0.190231411896429	1.73E-11	6.19E-09	GCNT2
cg05768044	0.1	0.0888845425206737-0.102806760343896	0.37	0.315533011080985-0.421678583193703	1.74E-11	6.20E-09	CHD9
cg08573679	0.04	0.036952943873614-0.0425047533204412	0.11	0.0982215199269026-0.127210998301252	1.75E-11	6.22E-09
cg19858017	0.05	0.0472176328164812-0.0584599230471765	0.2	0.168751464204705-0.222369748362703	1.75E-11	6.23E-09	CLSTN1
cg13424302	0.12	0.104226042658569-0.126161248215102	0.34	0.305922035304859-0.380280778971847	1.76E-11	6.25E-09
cg19453686	0.93	0.921831585338023-0.93366174152998	0.74	0.696083904752989-0.781208051183247	1.78E-11	6.31E-09	TC2N
cg16565031	0.06	0.0458528425655267-0.0659782726581735	0.37	0.300679586007199-0.432218235264344	1.81E-11	6.42E-09
cg03789294	0.08	0.0744984549631071-0.0954248317170629	0.26	0.234624277582316-0.295130320974547	1.83E-11	6.46E-09	RGL2
cg08886823	0.05	0.0411635706917323-0.0616332933832834	0.26	0.222493873203537-0.301689372163039	1.86E-11	6.58E-09	ESRP2
cg11168614	0.09	0.0758212682213982-0.110742691171356	0.45	0.388213839667597-0.506360487413603	1.88E-11	6.64E-09
cg03492469	0.05	0.0437152779542856-0.0498655836562931	0.13	0.113128976512707-0.144968878848486	1.89E-11	6.66E-09	MPG
cg02216380	0.04	0.033962585801193-0.0417475552094346	0.12	0.102344952126412-0.131544112628894	1.90E-11	6.68E-09	DZIP1L
cg20695297	0.51	0.40611475346519-0.621778985727845	0.03	0.0209061615252299-0.0318194279934626	1.90E-11	6.68E-09	S1PR4
cg10559432	0.03	0.0295595842126491-0.0344529933671262	0.06	0.0560684107684678-0.0622101358223898	1.91E-11	6.68E-09	NFATC2
cg10070185	0.1	0.085320518138665-0.10721379853232	0.42	0.359743255147008-0.489070049427318	1.92E-11	6.70E-09	SERPINA1
cg18776876	0.33	0.263155100152271-0.398902830272385	0.04	0.0385405351896103-0.0480462594041998	1.92E-11	6.71E-09	TBC1D10C
cg06880612	0.04	0.0317716803351964-0.038782854959833	0.19	0.145240338098645-0.242903420264269	1.92E-11	6.71E-09
cg14325025	0.06	0.0490507064349595-0.0644327756950303	0.24	0.205620487557531-0.27773174522502	1.93E-11	6.71E-09	IL1R2
cg09774932	0.05	0.0461877219346827-0.0559781085969179	0.14	0.124534164177987-0.159217386263615	1.95E-11	6.77E-09	WNT5B
cg11851382	0.9	0.894172908098967-0.906024314166104	0.77	0.739899762195863-0.792097125667705	1.96E-11	6.79E-09	PPAP2B
cg25050026	0.03	0.0294254862248346-0.040032518705193	0.19	0.152895051427467-0.22425338286919	1.96E-11	6.79E-09	MFSD1
cg23206873	0.07	0.0613696839720314-0.0863352353241583	0.36	0.306754377513292-0.405631557292915	1.96E-11	6.80E-09	SDCBP2
cg22695729	0.03	0.0291445233129309-0.0376467156634142	0.16	0.135888789557738-0.192756215611991	1.99E-11	6.87E-09
cg22875410	0.12	0.104214214974004-0.126529171659972	0.31	0.277839186395496-0.342377973400722	1.99E-11	6.88E-09
cg15657641	0.02	0.0178408652218187-0.0216001128081965	0.15	0.112716679290815-0.181597030247176	2.02E-11	6.96E-09
cg11938455	0.04	0.0336684117851758-0.0431044484814121	0.18	0.150845102891322-0.211551976678487	2.02E-11	6.97E-09	DTNBP1
cg02513485	0.04	0.0332464985574973-0.0411191487527577	0.12	0.103161445826039-0.135873431034413	2.06E-11	7.10E-09	SPTBN1
cg17839366	0.08	0.0682255489663279-0.0848897856245985	0.24	0.212948757426091-0.27341931503738	2.08E-11	7.15E-09
cg17527798	0.04	0.0380181208328386-0.0414736203470856	0.11	0.0943003386075888-0.124919244787013	2.09E-11	7.18E-09	LTF
cg20909017	0.03	0.0273043257696929-0.0379164737336912	0.22	0.179369755157768-0.266587991100633	2.10E-11	7.19E-09	ITGA5
cg25707722	0.08	0.0719201824929182-0.0833242224491429	0.2	0.1773952413221-0.222031499952541	2.11E-11	7.19E-09
cg14405137	0.04	0.033920746605147-0.0482410610641882	0.27	0.215334443294521-0.315108057372693	2.11E-11	7.19E-09	NCKAP5L
cg19356022	0.07	0.0566189197503788-0.0890124200560797	0.38	0.328844217249286-0.43174741572543	2.12E-11	7.21E-09	SHC1
cg27353619	0.08	0.0747539358218687-0.0852136414229349	0.23	0.201326253292747-0.257685306158383	2.12E-11	7.21E-09	NFIA
cg21161394	0.03	0.0230000868000549-0.0334241475659345	0.16	0.131102805205372-0.187772968898107	2.13E-11	7.24E-09	CD247
cg15816464	0.05	0.0415982738643944-0.0604983961344494	0.32	0.261935395673775-0.378555479607533	2.18E-11	7.41E-09	SMG6
cg26924440	0.04	0.0351318518808431-0.045789365531363	0.22	0.17407298772074-0.257379193537042	2.19E-11	7.44E-09	IFFO2
cg00009088	0.07	0.0614244550019265-0.0873401761893149	0.46	0.388104614442554-0.534052000857911	2.21E-11	7.50E-09	VPS37C
cg19234495	0.9	0.887575580749041-0.903927468218897	0.79	0.775427226836665-0.804830339873862	2.24E-11	7.58E-09	C1orf210
cg05058167	0.04	0.0283284822602774-0.0422152810881935	0.23	0.191775551143649-0.264011728115202	2.25E-11	7.58E-09	GRB7
cg09205945	0.08	0.062757428042764-0.0934173389675909	0.41	0.35411184993425-0.475239104395228	2.25E-11	7.58E-09	CREB3L2
cg01399219	0.04	0.0314844737849384-0.0454956119644723	0.18	0.154253108154904-0.211204320130648	2.28E-11	7.69E-09	AEBP1
cg14141459	0.04	0.0306267861471689-0.0449268864524934	0.17	0.1465030147292-0.19111990299521	2.29E-11	7.69E-09	SRPK2
cg04649627	0.04	0.0405776314618602-0.0459959036124213	0.12	0.105573238785663-0.138267936386762	2.29E-11	7.69E-09	FBXL19
cg25936358	0.05	0.0224970999704117-0.0709052436589488	0.34	0.307396350865096-0.369851806807265	2.32E-11	7.80E-09
cg00150520	0.64	0.559076279487606-0.726514923991157	0.97	0.970122139963624-0.978235172078256	2.33E-11	7.81E-09	RNF220
cg24477401	0.07	0.0578195215778515-0.0845805024326222	0.29	0.256781454630891-0.329696763170106	2.36E-11	7.91E-09	ARHGAP27
cg19439123	0.08	0.0679238366960982-0.0869765094567941	0.3	0.253070891311338-0.339845374561819	2.37E-11	7.93E-09	RAI1
cg01274660	0.06	0.045638313580848-0.0710085741609759	0.31	0.26643307777654-0.347056884624896	2.38E-11	7.93E-09	TRIP6
cg12049875	0.06	0.0475722018018512-0.0743453432987224	0.55	0.461386810934015-0.639323110219639	2.41E-11	8.02E-09	RIN2
cg24982682	0.07	0.0585286202183104-0.089042221766128	0.31	0.273034861040523-0.348228170811548	2.41E-11	8.03E-09	ZMIZ1
cg11433624	0.03	0.0252108138048714-0.0292764672032683	0.09	0.074069477209848-0.101049610125409	2.42E-11	8.04E-09	RREB1
cg12978253	0.08	0.0718130764664778-0.0846920578635038	0.2	0.18161138938294-0.228119352571945	2.45E-11	8.14E-09	C10orf91
cg24585377	0.07	0.0624592163765281-0.0869574091612906	0.35	0.307431682188903-0.400909786313821	2.47E-11	8.17E-09	RPS6KA1
cg15872458	0.06	0.054987620187254-0.0703072091900559	0.23	0.197972795851015-0.264568260143104	2.48E-11	8.21E-09	ZNF385A
cg19982230	0.08	0.0698070168519967-0.0859490422541278	0.22	0.193157041765191-0.241825858318211	2.52E-11	8.32E-09	RAB34
cg17924072	0.27	0.197554912418901-0.346924543004062	0.03	0.0234200826789176-0.031107552774646	2.54E-11	8.39E-09	HMHA1
cg05997362	0.05	0.04292713965681-0.0563203487272412	0.15	0.132183681988794-0.166401409453112	2.56E-11	8.43E-09	LYN
cg18259504	0.04	0.0320724165878459-0.0442338714937032	0.16	0.136650068469473-0.181196502412606	2.56E-11	8.44E-09	ATL1
cg23837623	0.07	0.055150072222379-0.0783452209546687	0.24	0.217938000130296-0.266937935705277	2.57E-11	8.45E-09	SLC43A2
cg07998213	0.03	0.0217948079106455-0.0286974637207223	0.18	0.147421913747539-0.213704274355416	2.60E-11	8.50E-09	DGKZ
cg18630178	0.61	0.505764195843652-0.716059926605389	0.97	0.965507986430098-0.972248061406333	2.60E-11	8.50E-09	RIN3
cg19649900	0.03	0.0233895549253446-0.0320173922241197	0.32	0.226764763389429-0.414951017571806	2.60E-11	8.50E-09	SBNO2
cg14752089	0.03	0.0245424624942588-0.0344838976885516	0.29	0.211986211237801-0.360458654494195	2.62E-11	8.56E-09
cg27496339	0.07	0.0668615075581547-0.0809294324058754	0.21	0.183429236005696-0.228634349397838	2.63E-11	8.59E-09	BLVRA
cg09363443	0.04	0.0375381351858837-0.0511570010894734	0.14	0.125035248527805-0.155751325610238	2.67E-11	8.71E-09
cg08111832	0.03	0.0275418403272957-0.0356187981522676	0.13	0.108243470994242-0.147335383491497	2.69E-11	8.76E-09	NYNRIN
cg01574390	0.07	0.0599319198911979-0.0792212267702452	0.35	0.289453346817012-0.409729695153614	2.72E-11	8.84E-09	METTL9
cg24542714	0.06	0.0499294683439278-0.071636827536975	0.28	0.241456303582062-0.321228602831862	2.74E-11	8.89E-09	POMGNT1
cg21920570	0.05	0.0429242619784636-0.0590866971099098	0.24	0.194522581011786-0.282786943706876	2.77E-11	8.98E-09	MACROD1
cg09337254	0.07	0.0595747218629116-0.0764861695587131	0.22	0.191397158833451-0.24621070867185	2.78E-11	8.98E-09
cg24495643	0.05	0.0423200519967803-0.0662005809336039	0.27	0.238354678272811-0.310662153041282	2.78E-11	8.98E-09
cg21887193	0.06	0.0475774789357564-0.0732881150570744	0.33	0.28216860846515-0.37434649362637	2.78E-11	8.98E-09	AGAP3
cg20941453	0.05	0.0474943960040314-0.0588805544062038	0.16	0.137539900896162-0.177303883366406	2.79E-11	8.98E-09	KCNA2
cg01931958	0.03	0.0230642070338339-0.0325286884580844	0.12	0.104594289088897-0.139555077877506	2.79E-11	8.98E-09	ERC1
cg24304617	0.03	0.0288496743292195-0.0384755221066173	0.16	0.130685658818283-0.191501259751457	2.79E-11	8.98E-09	ATP1B1
cg08835847	0.06	0.0470136181220543-0.0663607736180418	0.25	0.219021789426425-0.286871626052151	2.84E-11	9.13E-09
cg20000342	0.05	0.0374530095699677-0.0541815059126637	0.2	0.174508819006248-0.218389824652283	2.86E-11	9.19E-09
cg14522803	0.06	0.0516347595300367-0.0640495736328579	0.41	0.327163367212001-0.498338155121241	2.90E-11	9.30E-09	PNPLA2
cg24743156	0.14	0.122637063354989-0.152984312927839	0.44	0.387865175954336-0.4913773006557	2.93E-11	9.38E-09	CTAGE5
cg07981266	0.04	0.0325171868560829-0.0428448444025611	0.23	0.180624452895971-0.272356634171707	2.94E-11	9.40E-09
cg03553758	0.06	0.0469759606751031-0.0659513955843259	0.28	0.232018922183666-0.319482455554395	2.95E-11	9.41E-09
cg09559780	0.07	0.0577176839400789-0.0843771455914191	0.25	0.22828831899931-0.280267438209534	2.96E-11	9.43E-09
cg00305281	0.06	0.0530021132383507-0.0629019978563906	0.19	0.160509205803719-0.211849255334773	2.96E-11	9.44E-09
cg21166775	0.05	0.0363955835173109-0.054939776203622	0.27	0.227722234942858-0.317264060879092	2.97E-11	9.44E-09	RAPGEF3
cg26288715	0.05	0.0430216978618903-0.0601210905649055	0.32	0.261061644093723-0.371797734541646	2.97E-11	9.44E-09	MYB
cg04339837	0.03	0.0295882979359996-0.039724424883426	0.16	0.131220314337411-0.187482524670392	2.98E-11	9.44E-09	DHRS3
cg00363813	0.41	0.310059702911018-0.519901483434665	0.03	0.0301130250943198-0.0355262650264379	2.99E-11	9.47E-09	IFFO1
cg10435235	0.93	0.927329334680148-0.940367850387156	0.77	0.732034808050266-0.803844867109978	2.99E-11	9.47E-09	ARHGEF7
cg21100596	0.06	0.0506998619487641-0.0653569403901664	0.17	0.152057984169634-0.184946851316004	3.00E-11	9.47E-09	UBXN6
cg26215406	0.06	0.0496519884960989-0.0645629774507811	0.22	0.190431673934236-0.259335132756001	3.00E-11	9.47E-09	MCF2L2
cg05479618	0.06	0.0513332108500038-0.0647838215122761	0.33	0.265450199471511-0.388106223303507	3.01E-11	9.48E-09
cg03624316	0.09	0.0803523948780816-0.0969519160702935	0.31	0.267243409553805-0.355388452370333	3.02E-11	9.50E-09	PFDN5
cg12134570	0.03	0.0270418117329535-0.0342764265807205	0.09	0.0788758933107099-0.102883255179027	3.03E-11	9.52E-09	LYL1
cg15994604	0.03	0.0285548731671152-0.0365191156731197	0.35	0.253214997098067-0.443274997449425	3.04E-11	9.52E-09	EHF
cg24340572	0.06	0.0528145478162702-0.0664489462647139	0.18	0.157149704696291-0.200903673439308	3.04E-11	9.52E-09
cg01517968	0.04	0.0329532491608909-0.041900036087754	0.16	0.134566227459457-0.179612562726006	3.04E-11	9.52E-09	ACVR1B
cg15699623	0.09	0.0725076254909335-0.104858145248987	0.28	0.255808169927846-0.296343796962157	3.08E-11	9.63E-09	POU2F2
cg10328171	0.08	0.0643891730493526-0.0872974326661757	0.25	0.225080688984448-0.273817413821512	3.08E-11	9.63E-09	KIAA0513
cg01002030	0.08	0.0655110675899317-0.0866783619552447	0.27	0.233446379910964-0.299862899561453	3.11E-11	9.70E-09	RAVER2
cg26737223	0.03	0.0261918492698243-0.0379702128304959	0.23	0.184587535550808-0.28444128336573	3.12E-11	9.72E-09	RHBDF2
cg08164191	0.06	0.042445156275536-0.0710439311753042	0.34	0.288644020201837-0.394135520652079	3.14E-11	9.77E-09
cg22489510	0.1	0.0852716704431608-0.121231666635877	0.39	0.349262372203879-0.424790707755296	3.20E-11	9.94E-09
cg10576245	0.05	0.041213751659109-0.0588500129991181	0.27	0.223182029039504-0.322806427060687	3.20E-11	9.94E-09	PCNXL2
cg06512263	0.06	0.0526260480303089-0.0687255515996491	0.23	0.197981999165367-0.26260885794522	3.21E-11	9.94E-09	CDKAL1
cg17651625	0.07	0.0703926126936001-0.0793659095171972	0.28	0.234227758311267-0.325483743164312	3.22E-11	9.98E-09	ACTN4
cg11860005	0.06	0.047198787727303-0.0668135314581842	0.27	0.226752616226332-0.307505340782274	3.27E-11	1.01E-08	DEPDC5
cg27641076	0.06	0.0548809689002327-0.067061854630457	0.18	0.157206160574736-0.197358109402198	3.28E-11	1.01E-08	AHNAK
cg03499161	0.12	0.114979972342298-0.127514179109101	0.21	0.19720265264551-0.225611723169421	3.30E-11	1.02E-08
cg23365482	0.02	0.0204068209651804-0.0277819221547309	0.07	0.0663723015705065-0.0815228173456014	3.32E-11	1.02E-08	CHST14
cg26746309	0.04	0.0351536911874718-0.0504711820005155	0.34	0.266640621611341-0.404120183604347	3.34E-11	1.03E-08	ERLIN1
cg02127980	0.1	0.0840021141847087-0.112011359694758	0.41	0.352998742576675-0.464023088532574	3.39E-11	1.04E-08	RXRA
cg10022788	0.05	0.0445717080124561-0.0573660185683533	0.15	0.135735427482578-0.172808166311428	3.42E-11	1.05E-08	GNA15
cg19244300	0.04	0.0288322605907295-0.0422524703911394	0.38	0.291640344405475-0.478083767700726	3.44E-11	1.05E-08	GNAI3
cg02678305	0.89	0.875968519407353-0.894808838718016	0.71	0.680287181591993-0.742682257668442	3.45E-11	1.05E-08	HLA-E
cg10101773	0.04	0.0295051725272622-0.042795164386854	0.25	0.198967012974708-0.295513926125842	3.45E-11	1.06E-08	JDP2
cg27543538	0.1	0.0878522868354148-0.106343235878761	0.38	0.324907371322328-0.435322147610277	3.46E-11	1.06E-08	AHDC1
cg22845912	0.92	0.917496351705395-0.927448541657689	0.81	0.786937806160914-0.835415592834704	3.47E-11	1.06E-08	SLA
cg08194009	0.06	0.0493243975800015-0.0610838179264553	0.23	0.189002589971059-0.265342519662119	3.47E-11	1.06E-08
cg06441106	0.03	0.0261862621302605-0.0350365166660533	0.1	0.0899384714786133-0.112604897741506	3.51E-11	1.07E-08	TUFT1
cg01022219	0.17	0.148784001905583-0.19678000933637	0.56	0.502754406261061-0.615804674132117	3.52E-11	1.07E-08	C18orf1
cg03984055	0.07	0.0541158929673686-0.0769744601312168	0.29	0.256068449336462-0.329710967095495	3.52E-11	1.07E-08
cg22378252	0.05	0.0463284823227677-0.0542105985014905	0.21	0.175828720347409-0.24857530042387	3.54E-11	1.07E-08	GCNT2
cg20823481	0.07	0.0636654834930491-0.0785142831181952	0.21	0.187902367667524-0.240486262309188	3.57E-11	1.08E-08	ACSL1
cg15598244	0.05	0.0476995039901849-0.0609700242306113	0.19	0.163468462126719-0.222291659216621	3.57E-11	1.08E-08	C1orf213
cg10228555	0.05	0.0441648350605284-0.0644352941691289	0.41	0.321499162194003-0.488619856501674	3.61E-11	1.09E-08
cg15444597	0.05	0.0452259507356447-0.0521558114407631	0.1	0.0885470787588085-0.104763285776131	3.62E-11	1.09E-08	LDB1
cg25043629	0.03	0.0232632805425369-0.028828283563673	0.11	0.0877395768025702-0.127011894574643	3.66E-11	1.10E-08	GCAT
cg07495389	0.05	0.0439174757414226-0.0499034656787377	0.35	0.267987076384077-0.439943848836712	3.68E-11	1.11E-08	MAPRE3
cg13580286	0.04	0.0361916406929005-0.0451640520808709	0.11	0.0996092495644622-0.125675222765102	3.74E-11	1.12E-08	TNFRSF10B
cg25261377	0.06	0.0475752573734366-0.0731033634378553	0.2	0.187825814209679-0.220062937213678	3.76E-11	1.13E-08	RPP21
cg16656520	0.09	0.0790879551126621-0.10150745684483	0.32	0.273095857244514-0.357920929370875	3.78E-11	1.13E-08
cg18767058	0.06	0.0539480510255122-0.0584513205588047	0.12	0.110247862904757-0.139186266335048	3.83E-11	1.15E-08
cg17388039	0.03	0.028502196086073-0.0382019625702467	0.14	0.114337521649916-0.158290881138266	3.84E-11	1.15E-08	HEBP2
cg02538772	0.93	0.924278788061707-0.930004736069525	0.7	0.650819435162911-0.755489304083512	3.84E-11	1.15E-08	SND1
cg00665405	0.04	0.0370972920732899-0.0503241726031473	0.14	0.125534134182465-0.161033281608781	3.84E-11	1.15E-08	DIP2B
cg11177980	0.05	0.0334086180819695-0.0589969974758257	0.29	0.252435916771076-0.317565436370848	3.86E-11	1.15E-08	HIVEP3
cg17342588	0.07	0.0584351363310134-0.0759533541667284	0.24	0.206956784993527-0.276807624626075	3.87E-11	1.15E-08
cg14141458	0.05	0.0404738566306745-0.0524911194310817	0.18	0.153975765118029-0.208264691329034	3.87E-11	1.15E-08	RHOQ
cg02251243	0.08	0.0672973129960404-0.0916288559677921	0.32	0.281112993385127-0.353423590560545	3.89E-11	1.15E-08
cg04490178	0.38	0.289122395938071-0.475026691001807	0.04	0.0379812957389057-0.043494018758843	3.90E-11	1.16E-08	S1PR4
cg08428292	0.74	0.709401005440868-0.760777938017925	0.33	0.2805631954912-0.383829327154405	3.92E-11	1.16E-08
cg04017672	0.04	0.0338608027378047-0.0410378599087476	0.14	0.118637863670053-0.170025091651085	3.93E-11	1.16E-08	GLUL
cg00298324	0.05	0.0431054421096915-0.0600019366197853	0.3	0.248052907670167-0.358800437515257	3.95E-11	1.17E-08	FAM110A
cg10454258	0.09	0.0826744981909752-0.097223347952584	0.38	0.315442363901279-0.43848059277408	3.97E-11	1.17E-08	IL21R
cg19713567	0.05	0.0459297156749949-0.0633367040342416	0.27	0.232272433301426-0.312480044232024	3.98E-11	1.17E-08	GRB7
cg08700083	0.08	0.0750351035589566-0.0896205309793829	0.4	0.329731234732888-0.462268882757346	4.01E-11	1.18E-08	SLAIN2
cg08418670	0.08	0.0619612141965495-0.0976324886833881	0.59	0.506765171474532-0.665739242630106	4.03E-11	1.18E-08	SH3GL1
cg25072666	0.06	0.0507924433397886-0.069240216185173	0.2	0.17681307854318-0.220371359952282	4.03E-11	1.18E-08	NPLOC4
cg17628867	0.03	0.0289066397328495-0.0327426535236164	0.1	0.0823073348701568-0.11748194642666	4.04E-11	1.19E-08	TRIM16
cg08332908	0.07	0.0566411509529812-0.0759437009799785	0.23	0.198534403296267-0.251744824337351	4.07E-11	1.19E-08	RARA
cg20078972	0.05	0.041358304983775-0.0521301852813837	0.38	0.298443429713755-0.470378400012505	4.07E-11	1.19E-08	BRD4
cg04967578	0.1	0.0827409883552665-0.11839252607865	0.51	0.439174851965922-0.583749727852657	4.11E-11	1.20E-08	C18orf1
cg18188717	0.06	0.0515149212210558-0.072329096014704	0.25	0.217061153263925-0.286841517876634	4.12E-11	1.20E-08	C5orf4
cg18604199	0.03	0.0280088158138131-0.0415985544146675	0.13	0.11828138199949-0.142308421211029	4.16E-11	1.21E-08	PPARGC1B
cg18790325	0.04	0.0294582073319217-0.0420635973693415	0.13	0.114646442104622-0.147466710168883	4.17E-11	1.22E-08
cg16647844	0.11	0.0932910830224292-0.118670496611219	0.37	0.318903148488157-0.423592678962021	4.20E-11	1.22E-08
cg19225308	0.05	0.0427122538600779-0.0510664876481385	0.25	0.190174709769533-0.312582050589537	4.24E-11	1.23E-08	TBXA2R
cg01620165	0.07	0.0572892585429946-0.083273445606976	0.34	0.28921158891545-0.389694190157271	4.25E-11	1.23E-08	DTX1
cg19579160	0.06	0.053141913851261-0.0649525206817999	0.17	0.147726188031667-0.188737677193791	4.25E-11	1.23E-08	ZAK
cg06698795	0.54	0.478607615268475-0.597964706432746	0.85	0.826754941916276-0.869986440662603	4.26E-11	1.23E-08	CHST13
cg25840538	0.06	0.0449336540918056-0.0656254859283507	0.27	0.227436405368172-0.309521997780663	4.29E-11	1.24E-08	TMCO3
cg11468193	0.02	0.0206021884832531-0.0272608660672694	0.1	0.0823023756959117-0.113011589970576	4.33E-11	1.25E-08	Sep-09
cg19491035	0.04	0.0366001568612334-0.052097446003453	0.2	0.166281321811784-0.223785099220557	4.33E-11	1.25E-08	MANSC1
cg19386379	0.12	0.107849109698663-0.126145169390788	0.24	0.220863960471609-0.260129780028264	4.34E-11	1.25E-08	TSPAN4
cg18518914	0.04	0.0338359842761187-0.0418415116724247	0.13	0.112544100674949-0.152051170799332	4.35E-11	1.25E-08	BUB1
cg27574980	0.04	0.0341203998309877-0.0420657849861994	0.1	0.0892924156477701-0.11118223781091	4.35E-11	1.25E-08	C6orf27
cg23858532	0.03	0.0251151051509018-0.0326493336795727	0.1	0.0844028841530238-0.11434527509165	4.35E-11	1.25E-08	TRIM2
cg19445690	0.08	0.0651192947537148-0.0955228703772561	0.33	0.292550551543406-0.364066900164488	4.41E-11	1.27E-08
cg03301498	0.06	0.0527011332926772-0.0694026928875149	0.31	0.251146534929701-0.359517576483128	4.45E-11	1.28E-08	MED29
cg18661868	0.05	0.0422255189283608-0.0589940669225584	0.2	0.172636605844881-0.232410629883005	4.49E-11	1.28E-08	FES
cg14468692	0.08	0.0626233728006861-0.0993521658492334	0.38	0.339743601099452-0.424567828329526	4.49E-11	1.28E-08	RNH1
cg02990302	0.13	0.116909328005003-0.134538656053844	0.34	0.303730674789808-0.384930448906823	4.54E-11	1.30E-08	C16orf80
cg24351694	0.05	0.0436850373965694-0.0564477794837899	0.22	0.181046748958755-0.255338039011586	4.55E-11	1.30E-08	C8orf73
cg11460727	0.06	0.0505235439288122-0.0742548485543476	0.26	0.230062564976201-0.29905795067054	4.56E-11	1.30E-08	EGR3
cg06233202	0.04	0.0346486761570245-0.0455026753354803	0.28	0.212720752244421-0.345341986935321	4.56E-11	1.30E-08
cg17007574	0.04	0.0362594007566042-0.0532717044816428	0.14	0.128066238130692-0.153172849234357	4.59E-11	1.30E-08	LRRFIP1
cg25826463	0.06	0.0430827941916738-0.076833290568275	0.43	0.35432572251948-0.496617883094191	4.60E-11	1.31E-08	NFIC
cg23772226	0.06	0.0413667383327919-0.074184023646177	0.4	0.330509812419443-0.475083316331776	4.61E-11	1.31E-08
cg02676865	0.04	0.0285841479473601-0.0474710147477665	0.16	0.141771059367102-0.179804202979745	4.61E-11	1.31E-08	MMS19
cg26395694	0.04	0.0319227590282085-0.0424170114335022	0.2	0.164181732061419-0.237583930355582	4.64E-11	1.31E-08	ITPR1
cg27200630	0.04	0.0304118994495942-0.0407423828018459	0.31	0.230269524304995-0.395273458497657	4.66E-11	1.32E-08
cg08321942	0.05	0.0423457192266975-0.0669071536587437	0.25	0.218335955465632-0.273440590613025	4.67E-11	1.32E-08
cg09248276	0.08	0.0713146867805982-0.084306499291214	0.2	0.179577233722969-0.227320612169621	4.69E-11	1.32E-08
cg12182708	0.07	0.0511888977194644-0.0820192663899442	0.39	0.325235478487831-0.448796840646571	4.70E-11	1.32E-08	MMS19
cg19389293	0.06	0.0420911965970559-0.0757805191411585	0.38	0.320046998909229-0.438663016799791	4.70E-11	1.32E-08	C18orf1
cg22507023	0.08	0.0699036028619748-0.0890797154022024	0.23	0.203525406628777-0.257690801710044	4.70E-11	1.32E-08	CUEDC1
cg21233003	0.04	0.0259277244324674-0.0534791611691097	0.41	0.343801243443021-0.474630989595785	4.70E-11	1.32E-08	GRIN1
cg10620680	0.05	0.0428791970203328-0.0589006070674232	0.23	0.193546595229241-0.271512513975798	4.73E-11	1.33E-08
cg13384150	0.05	0.040779776404834-0.0588573005806235	0.2	0.170808933757877-0.219421936085278	4.76E-11	1.33E-08	NBPF1
cg17478979	0.05	0.0362156104055753-0.0702449794133207	0.5	0.417695227936209-0.579142922316511	4.77E-11	1.33E-08	ZC3H12D
cg20907456	0.05	0.0453210780984436-0.0621679986604323	0.23	0.197730591309762-0.265051535347093	4.77E-11	1.33E-08
cg09800500	0.96	0.952487719953941-0.967657975043696	0.68	0.591749021382028-0.766657707309933	4.79E-11	1.33E-08	BCAT1
cg25248278	0.86	0.847911217940916-0.881352666928899	0.65	0.617101586946017-0.68489912245449	4.80E-11	1.34E-08
cg03264464	0.04	0.0334378510657238-0.0455067531708082	0.13	0.11625182359067-0.144770214525752	4.82E-11	1.34E-08	TRAF4
cg15164103	0.03	0.0291512831606811-0.0354178999169469	0.09	0.0741452686200961-0.0960586291665467	4.85E-11	1.35E-08	MEST
cg21998339	0.06	0.0566281485800434-0.06781753609337	0.12	0.116381611078139-0.132689128213949	4.89E-11	1.36E-08	PLBD2
cg00791854	0.05	0.0393641711614659-0.0533840534061287	0.26	0.203877519664027-0.311412119876469	4.91E-11	1.36E-08	IL6R
cg05954120	0.03	0.0248240051256819-0.0363997419298835	0.4	0.300673059564093-0.507307936317058	4.93E-11	1.37E-08	TMEM79
cg13925011	0.89	0.878893684308205-0.90557389051801	0.7	0.672785857574651-0.729023621078399	4.95E-11	1.37E-08	KCNA3
cg18313182	0.06	0.0555896245233359-0.0678365955158704	0.42	0.336273136664607-0.511548871102947	4.98E-11	1.38E-08	PNPLA2
cg05105330	0.06	0.0452832481012561-0.0695146727951711	0.52	0.430450171835656-0.610160685636332	5.01E-11	1.38E-08	KIAA0513
cg14196186	0.05	0.0358481945742622-0.0585540642236887	0.23	0.20185203726539-0.259779747180638	5.03E-11	1.39E-08	RAB37
cg18038894	0.05	0.0467002329938733-0.0579895571961478	0.51	0.410786741705815-0.608453606988053	5.05E-11	1.39E-08	ACSF2
cg17329534	0.04	0.0310545703379803-0.0396521038107114	0.13	0.109477388608002-0.149042583591082	5.06E-11	1.39E-08	ZBTB7B
cg20090162	0.12	0.101420041026488-0.146652937701025	0.44	0.39320833355033-0.493089742955543	5.10E-11	1.40E-08	TTC7A
cg10851251	0.06	0.0570938694475256-0.0692877771401529	0.18	0.156212452747574-0.202195178992948	5.10E-11	1.40E-08
cg19238415	0.08	0.0639095167673261-0.0878500725755835	0.31	0.269136215429699-0.360307918433813	5.10E-11	1.40E-08	QSER1
cg19531130	0.04	0.0350180192589784-0.0496318520106538	0.19	0.157190219997948-0.214612800117582	5.11E-11	1.40E-08	KIAA1377
cg06905453	0.07	0.063084996802631-0.0853596212026403	0.31	0.263648807088134-0.348899807322091	5.12E-11	1.40E-08	RFX1
cg27418217	0.07	0.0591540416942455-0.0712184744738413	0.26	0.208490741598968-0.312648029205346	5.12E-11	1.40E-08	HOMER2
cg20651453	0.06	0.051706082597094-0.0649061633020546	0.16	0.139079848315058-0.171940115533126	5.13E-11	1.40E-08	MAP3K6
cg17740822	0.05	0.043023468866027-0.0562086980314436	0.22	0.179774166862606-0.25120961683488	5.16E-11	1.41E-08	DUSP6
cg14615559	0.07	0.0549627201620886-0.0851091435439753	0.44	0.371733676849991-0.501532678025706	5.19E-11	1.41E-08	LCN2
cg07453440	0.09	0.0658526881292568-0.108627493757511	0.34	0.314764204496773-0.373286162987072	5.21E-11	1.42E-08
cg14578677	0.08	0.0637924479220476-0.0872682939202594	0.39	0.328430880484356-0.461014268742513	5.23E-11	1.42E-08	TLR6
cg12858593	0.09	0.0749043520113548-0.102057543650793	0.32	0.283760888062364-0.364513454322078	5.25E-11	1.43E-08	PIWIL2
cg01699630	0.11	0.0864421912945094-0.139001300731108	0.47	0.419229392350905-0.525608260918143	5.26E-11	1.43E-08	ARG1
cg06935356	0.06	0.0478219785005007-0.0684979432923801	0.21	0.198808931887365-0.228273141473702	5.29E-11	1.43E-08	XYLT1
cg23415995	0.06	0.0511226748706792-0.0689453759161174	0.43	0.344752774285027-0.517847295516071	5.31E-11	1.43E-08	HSPA4L
cg24931632	0.08	0.0684811437908719-0.0934555716701433	0.27	0.235320593478045-0.296711646040332	5.31E-11	1.43E-08	MGC12982
cg18228531	0.05	0.0463946358430519-0.0543781841265428	0.18	0.150426150589191-0.211414654784087	5.32E-11	1.43E-08
cg13084536	0.05	0.0437599131733838-0.0545455412407855	0.13	0.118570756413703-0.151388300080807	5.32E-11	1.43E-08
cg08400159	0.09	0.0818391686667881-0.106358817061896	0.29	0.257998285449376-0.323859098411168	5.32E-11	1.43E-08	ZMYND8
cg00450695	0.39	0.297161276798836-0.479563248399439	0.04	0.0348025867184904-0.0443021660877454	5.45E-11	1.47E-08	HMHA1
cg03955589	0.05	0.0441631782169866-0.0553991820088377	0.17	0.145755653298459-0.1960587301159	5.46E-11	1.47E-08
cg22096687	0.05	0.0426011100275422-0.0579637090483005	0.3	0.230850016307556-0.359974108205322	5.51E-11	1.48E-08	RAB38
cg08412885	0.06	0.0522879549475545-0.0657977083770599	0.16	0.139924564391964-0.170901033890597	5.52E-11	1.48E-08	LY6G5C
cg05569328	0.06	0.0492020618213773-0.0621608021033912	0.2	0.171654116023131-0.232858926081276	5.52E-11	1.48E-08	TNXB
cg26719831	0.04	0.039107036106285-0.0500094680915828	0.24	0.189144933471704-0.285850430540735	5.55E-11	1.49E-08	FHOD1
cg07006935	0.06	0.0501761843309775-0.0697339391213145	0.37	0.295922281407947-0.435673882912985	5.56E-11	1.49E-08	VOPP1
cg04706995	0.07	0.0646735606823353-0.082084824595013	0.19	0.172921569252803-0.210965283557394	5.58E-11	1.49E-08	BAZ2B
cg25390658	0.04	0.0340103090129135-0.0422425365103987	0.11	0.0930669933285864-0.117049370621396	5.62E-11	1.50E-08	CALD1
cg17142183	0.08	0.0596466445456261-0.0961543025842479	0.38	0.330429316384206-0.432410563295848	5.62E-11	1.50E-08	IL1R2
cg05890550	0.37	0.267728767221785-0.463309199141456	0.03	0.0263381992456974-0.0334721920037859	5.63E-11	1.50E-08	RAP1GAP2
cg20856330	0.1	0.0829841244328364-0.109528524961366	0.24	0.226671542929352-0.258803387793602	5.64E-11	1.50E-08	RPP21
cg16657340	0.03	0.0325490566073494-0.0367451491799466	0.07	0.0654914523751979-0.0797312201203306	5.64E-11	1.50E-08	PODXL
cg10558740	0.91	0.898545461046543-0.911669840186343	0.78	0.755120067031586-0.804189222182116	5.65E-11	1.50E-08	FLJ22536
cg01620379	0.09	0.0736075024229689-0.105262914317015	0.37	0.321232707320861-0.427336996113973	5.68E-11	1.50E-08	RNASE11
cg25508319	0.03	0.027334347020943-0.0406160093306398	0.17	0.145839790286632-0.1992272476627	5.69E-11	1.51E-08	KCNJ5
cg24990212	0.05	0.0460341754656554-0.0633928561816844	0.16	0.144604094325608-0.171877421046082	5.70E-11	1.51E-08	CYP7B1
cg15067907	0.04	0.0383752623661767-0.0447347915303068	0.09	0.0802422771482095-0.0967045205025946	5.73E-11	1.51E-08	FUT6
cg23018755	0.17	0.143493288988265-0.196987662289192	0.52	0.473198429402961-0.560114579608228	5.79E-11	1.53E-08	MAFG
cg05830425	0.14	0.113885319334552-0.163896491043617	0.44	0.392649715951219-0.483662597412102	5.85E-11	1.54E-08
cg17568962	0.04	0.0337245009573369-0.0444161032251921	0.22	0.171145873190825-0.268926380617763	5.87E-11	1.54E-08	TEAD3
cg04093633	0.12	0.102206317332066-0.133362965553636	0.38	0.334092530884289-0.420173004954899	5.87E-11	1.54E-08	EFTUD1
cg18807466	0.04	0.0317343608297966-0.0402373720649745	0.15	0.127769881379343-0.180501798402912	5.87E-11	1.54E-08	AKAP5
cg04296699	0.5	0.40222710159046-0.606742363692503	0.05	0.0459128561937635-0.0576481068941666	5.90E-11	1.55E-08	C2CD4D
cg22438810	0.16	0.134461222260175-0.179752177460706	0.51	0.457521694507092-0.558158866078975	5.91E-11	1.55E-08	LCN2
cg18180181	0.05	0.0434318736272466-0.0510958818204211	0.12	0.103986335580832-0.131818332582106	5.94E-11	1.56E-08	TTC21A
cg21465176	0.39	0.269737349391365-0.518496272427658	0.01	0.012146574504104-0.0175866965114523	5.97E-11	1.56E-08	C17orf101
cg11642681	0.08	0.0726984200932213-0.0885423989363429	0.23	0.204151653235992-0.265549985473097	6.01E-11	1.57E-08
cg16501560	0.8	0.768297042194612-0.834228622104649	0.49	0.463697864590718-0.517548245704252	6.02E-11	1.57E-08	KRTAP12-3
cg04504205	0.04	0.032255150307703-0.040323438622806	0.18	0.146144705386491-0.217696759584798	6.06E-11	1.58E-08	ZMYND8
cg00112465	0.04	0.0316536568454608-0.0413508206946605	0.12	0.101050579997702-0.134527802251419	6.07E-11	1.58E-08	CCDC48
cg00941241	0.03	0.0305400630538644-0.0350440046367147	0.06	0.0521719927850958-0.0586389362387076	6.08E-11	1.58E-08	CLSTN1
cg02717454	0.08	0.0632251172665354-0.0889348177025008	0.26	0.233866306611903-0.291685803675895	6.10E-11	1.59E-08	CREBBP
cg02832512	0.15	0.136898949723033-0.16760094379625	0.43	0.384069374548434-0.482015112168468	6.10E-11	1.59E-08	FLJ22536
cg14304515	0.08	0.0593408677152583-0.0918364363498368	0.3	0.270021009928393-0.325321164266723	6.13E-11	1.59E-08	FAM110A
cg17282904	0.09	0.0812152077812226-0.0992473127608574	0.24	0.216528827883711-0.272774084414539	6.15E-11	1.59E-08
cg10287137	0.07	0.054564219437308-0.084664677896779	0.42	0.34581207523722-0.488210224071872	6.17E-11	1.60E-08	P2RY2
cg19637387	0.03	0.0265529961426657-0.0385055056945218	0.16	0.128145672957978-0.183232590259211	6.17E-11	1.60E-08	HIVEP3
cg11258381	0.87	0.851791713744992-0.879114282539202	0.66	0.619997500320838-0.69551482591731	6.17E-11	1.60E-08
cg09778828	0.06	0.0490271460911315-0.0617809025068707	0.14	0.128940536830538-0.160281469870397	6.22E-11	1.61E-08
cg27027055	0.9	0.88960957853193-0.903532717131014	0.71	0.673800655810284-0.748845801659806	6.25E-11	1.61E-08
cg17973115	0.08	0.0625288837928451-0.0993255146788318	0.33	0.295634129794958-0.356394695249289	6.25E-11	1.61E-08
cg24406240	0.15	0.128358968268458-0.162125839971224	0.42	0.3688171739971-0.461560574147579	6.28E-11	1.61E-08
cg25117600	0.08	0.0623553826415204-0.0881306020566664	0.27	0.237972026364815-0.303858284724885	6.28E-11	1.61E-08	SLC2A9
cg21536783	0.08	0.0710516358538747-0.098892220136103	0.42	0.354672172755405-0.491476495997734	6.34E-11	1.63E-08	TACSTD2
cg07728874	0.92	0.911794678390304-0.924951819484393	0.72	0.683178053771808-0.76623346952599	6.38E-11	1.64E-08	CD3D
cg14112601	0.05	0.0431491035620648-0.0636186718698628	0.21	0.180629765267469-0.245429750842561	6.43E-11	1.65E-08	GCNT2
cg00290974	0.05	0.0394419020358789-0.053042825216244	0.14	0.127641945484702-0.159951004635157	6.44E-11	1.65E-08	SBF2
cg00387445	0.03	0.0259806821027285-0.0343705084798051	0.12	0.103851617220205-0.143103250731443	6.46E-11	1.65E-08	SNX27
cg27316369	0.14	0.111191853528214-0.162079833544086	0.62	0.553134877491518-0.685531097633628	6.47E-11	1.65E-08
cg01014262	0.05	0.0458556162893663-0.0589633470266727	0.26	0.211214006324156-0.302395714251053	6.48E-11	1.65E-08
cg16329896	0.08	0.0606949778381621-0.0975675104933275	0.34	0.300197363438909-0.371204924070996	6.48E-11	1.65E-08	TNS3
cg02091341	0.06	0.0554031687652288-0.0625757931624295	0.11	0.101770046002526-0.119997813377876	6.51E-11	1.66E-08	TMEM170A
cg21374307	0.09	0.0801288148859942-0.106366713494815	0.46	0.38568057267939-0.529024049527111	6.57E-11	1.67E-08	SCHIP1
cg02291556	0.03	0.0238041846316782-0.0346604471138911	0.28	0.198102245027022-0.3601178263978	6.60E-11	1.68E-08	PDZK1IP1
cg18004847	0.06	0.0491843779247566-0.0724721126675804	0.53	0.445691840012735-0.622752441044729	6.62E-11	1.68E-08	SBNO2
cg13178361	0.07	0.0660146462838169-0.0735057317641813	0.48	0.388695030075693-0.571254617032821	6.63E-11	1.68E-08	UAP1
cg06359394	0.03	0.0280557185215404-0.0353961081039206	0.1	0.0820380984274856-0.108827427813994	6.63E-11	1.68E-08	FAM171B
cg07495664	0.03	0.025441301571846-0.0325853630445633	0.09	0.0767973665012005-0.101175808419535	6.70E-11	1.70E-08	FAM63A
cg03767970	0.03	0.0238710521488466-0.0307046519790241	0.15	0.116793088689924-0.178783085019971	6.71E-11	1.70E-08	ZNF362
cg23079808	0.05	0.0303830835116557-0.0605771885371428	0.38	0.325755987595543-0.442944052811603	6.72E-11	1.70E-08	LTBR
cg03519157	0.04	0.0318963075232657-0.0425777922662555	0.18	0.146137378402828-0.208093404177094	6.75E-11	1.70E-08	DGKZ
cg01130192	0.04	0.034128301077369-0.0436801132430509	0.1	0.0889562479462922-0.105376971499764	6.80E-11	1.71E-08	ACO1
cg23893332	0.12	0.108697571900115-0.123386006573402	0.38	0.326462697549719-0.435241577653547	6.81E-11	1.72E-08	IFI27
cg27060340	0.09	0.0736666450576593-0.0983071281212574	0.36	0.303155312590602-0.415249931220301	6.84E-11	1.72E-08	ARHGAP27
cg19191560	0.05	0.0447752550305536-0.0611307168402341	0.17	0.148886629619991-0.189137945254135	6.84E-11	1.72E-08	LGR4
cg06363559	0.07	0.0577339911209688-0.0738104534595395	0.23	0.20245024231732-0.266417518724877	6.85E-11	1.72E-08	RING1
cg11343072	0.15	0.133892278830195-0.173027552032918	0.41	0.365604577185662-0.446507692402405	6.88E-11	1.72E-08	BAZ2B
cg13890428	0.11	0.0972075802652634-0.128362775199696	0.3	0.278788357745729-0.326181655186999	6.97E-11	1.75E-08
cg10458216	0.09	0.0739628174765475-0.0986611657874953	0.35	0.299119536412146-0.391523402215046	6.98E-11	1.75E-08	MBNL2
cg20569108	0.06	0.0548337777279775-0.074880759982966	0.29	0.234759813995346-0.341105161163735	7.00E-11	1.75E-08	MLLT10
cg14419424	0.08	0.0658379730410561-0.0901160545806839	0.28	0.247878259526972-0.322102996814887	7.02E-11	1.75E-08
cg16134718	0.92	0.910617213189377-0.924520567271605	0.76	0.732427263081078-0.795994765634691	7.03E-11	1.75E-08
cg05306109	0.9	0.884703443412263-0.911571501335082	0.73	0.703293246666661-0.756420796321414	7.04E-11	1.75E-08	ITPKB
cg03899229	0.08	0.0693036605889998-0.0997008837593804	0.28	0.252568869114236-0.30877531114679	7.06E-11	1.76E-08
cg14715778	0.03	0.0273912894660037-0.0422994111735063	0.17	0.146872218739123-0.200523466611694	7.14E-11	1.78E-08	UNC13D
cg19296671	0.13	0.117365991266246-0.146551869534707	0.36	0.31626176318389-0.395520783040523	7.16E-11	1.78E-08	FLI1
cg14683125	0.05	0.0430611454211333-0.0547017352926383	0.16	0.134863413834952-0.181019391641204	7.16E-11	1.78E-08	TRIB1
cg19838154	0.04	0.0380871983520064-0.0429481314333585	0.13	0.109621949447565-0.154095738976179	7.18E-11	1.78E-08	CX3CR1
cg23687466	0.07	0.0414878052150093-0.0981442262178975	0.49	0.434285444033226-0.539273370953997	7.18E-11	1.78E-08	RNH1
cg14480116	0.12	0.104341226470677-0.130404492972188	0.46	0.394006267412188-0.517001530045325	7.21E-11	1.78E-08	SPRED2
cg09109411	0.08	0.0647187529449659-0.0855493518058435	0.41	0.334460107120685-0.483513214078429	7.23E-11	1.79E-08	PDE6A
cg26304237	0.02	0.0200059890762499-0.0292129691643665	0.14	0.115280472279378-0.16603263578848	7.23E-11	1.79E-08	DNAJC6
cg05790451	0.05	0.0360907564764602-0.0656188161581513	0.29	0.247577647779443-0.337053740135673	7.26E-11	1.79E-08	APBA2
cg23967461	0.04	0.0308985440845543-0.0441120409434825	0.12	0.107626243840282-0.13571180077638	7.26E-11	1.79E-08	ACVR1
cg23153680	0.04	0.0306860159423148-0.0427854788660113	0.19	0.155484909655193-0.230717813725287	7.28E-11	1.79E-08	ABCB6
cg09456782	0.1	0.0829253608666897-0.112962073579807	0.33	0.29226845553632-0.369372778304842	7.38E-11	1.81E-08	TMCO3
cg25568061	0.03	0.0232205513805123-0.0367461323068715	0.17	0.142458659389803-0.202363072332957	7.41E-11	1.82E-08
cg26757673	0.9	0.890848412540139-0.904880501583327	0.78	0.754741435352471-0.799239973411116	7.53E-11	1.85E-08	IL2RB
cg03811319	0.08	0.074092484496811-0.0905840887209308	0.18	0.165097508234773-0.197040683918658	7.56E-11	1.85E-08
cg10755085	0.09	0.0767577638267401-0.0948458147158099	0.24	0.214563404176674-0.274151190625623	7.61E-11	1.86E-08	RAB37
cg26902557	0.1	0.0833390574273128-0.106829145706286	0.24	0.213749443258425-0.259432618771849	7.61E-11	1.86E-08	DUSP8
cg09365240	0.07	0.0544236393384258-0.0764430268313186	0.24	0.211111209479895-0.271794919647739	7.64E-11	1.87E-08	SYNM
cg16149628	0.07	0.06174321787996-0.0876423587892399	0.46	0.382980021638556-0.542807947346269	7.68E-11	1.88E-08
cg12063847	0.09	0.0739872032630815-0.0984299155262509	0.29	0.259587290960895-0.323435192698835	7.73E-11	1.89E-08
cg18471664	0.04	0.037963499069562-0.0476305111745859	0.21	0.170798911121049-0.255599020097133	7.79E-11	1.90E-08
cg11011640	0.09	0.0691897498139316-0.110982219909632	0.34	0.303460015797792-0.36791798681783	7.80E-11	1.90E-08	RING1
cg02859516	0.06	0.0520567484416055-0.0666910867713539	0.21	0.17949485805354-0.244924491175197	7.83E-11	1.91E-08	ELOVL6
cg00151922	0.03	0.0219496933407134-0.0338863829512436	0.09	0.0852963258437412-0.101974224954823	7.90E-11	1.92E-08	JAG1
cg13358873	0.09	0.0806023847436884-0.108391490685257	0.38	0.32112116296489-0.430882025966615	7.93E-11	1.92E-08	ANTXR1
cg17434008	0.07	0.0599754831802839-0.0730795981405974	0.37	0.297214482582559-0.450187482213599	7.93E-11	1.92E-08
cg16565913	0.02	0.0196327314601498-0.0255578963111796	0.12	0.0946639071150553-0.14347817372428	7.97E-11	1.93E-08	RBM47
cg01501551	0.04	0.0362677969984589-0.0477513838182731	0.15	0.126748871256205-0.172641216961427	7.99E-11	1.93E-08
cg14422498	0.05	0.0407256503264647-0.0549754901041693	0.25	0.201878112096864-0.301953132665689	8.00E-11	1.94E-08
cg08693490	0.06	0.049530676308311-0.0705793012100368	0.24	0.205595807241767-0.265610475300534	8.02E-11	1.94E-08
cg06240690	0.04	0.0288665175635075-0.0505638757633413	0.18	0.157706049205375-0.206458480806784	8.03E-11	1.94E-08	GALNT5
cg07329251	0.05	0.0414287135160188-0.055033007512212	0.21	0.171671894226901-0.243507740010603	8.04E-11	1.94E-08	AMPD3
cg15920762	0.04	0.0344239681572555-0.0476404035068884	0.14	0.121212397112055-0.155528788435502	8.09E-11	1.95E-08	SPIRE1
cg09689944	0.04	0.0333362875436262-0.041658406820185	0.13	0.106823189655322-0.145679917649326	8.09E-11	1.95E-08	SUOX
cg17171539	0.04	0.0327638808771116-0.0391531979084867	0.21	0.163137632941953-0.258638429952756	8.16E-11	1.96E-08
cg03238119	0.04	0.0381072946741153-0.0452546092089597	0.1	0.0880331961036194-0.110349692745054	8.20E-11	1.97E-08	FOXK2
cg02979487	0.08	0.0735209006561757-0.0961132170866671	0.27	0.234568599563772-0.298587214904937	8.23E-11	1.97E-08	AFF1
cg26473844	0.33	0.250062973992841-0.414750676908537	0.04	0.034942095651157-0.0462801388579491	8.30E-11	1.99E-08	GDNF
cg02493939	0.09	0.0849618996632003-0.0958722747904943	0.18	0.164297551883814-0.200234646109463	8.34E-11	2.00E-08	LOC80054
cg12674357	0.04	0.0398556268737955-0.0460947763542831	0.14	0.117817346627111-0.164270797647566	8.36E-11	2.00E-08
cg26412374	0.08	0.070691280524623-0.0957091552571734	0.32	0.273395188548076-0.357741653438295	8.37E-11	2.00E-08	ATL3
cg15401418	0.07	0.0505445101120169-0.0990480251182959	0.45	0.416978056067048-0.488560051024008	8.45E-11	2.02E-08	Sep-09
cg01475577	0.06	0.054962085117172-0.070750536322686	0.16	0.14573062171825-0.179670466913593	8.59E-11	2.05E-08	SMO
cg19461464	0.03	0.0254603945444057-0.0353976225227444	0.12	0.103864774101163-0.143530712448323	8.67E-11	2.07E-08
cg07695771	0.04	0.03448189667742-0.041914868971962	0.14	0.11484528409101-0.160693945055915	8.76E-11	2.08E-08
cg04653021	0.08	0.069056569334944-0.0889963003273237	0.21	0.187392823176477-0.228755539555156	8.76E-11	2.08E-08	DIRC2
cg11106287	0.04	0.036137267684038-0.041114874963835	0.11	0.0939656764658019-0.127393235154267	8.82E-11	2.10E-08	RGL2
cg11006267	0.01	0.00679037205536243-0.0130741506403032	0.19	0.140574731595311-0.241604049145077	8.95E-11	2.13E-08
cg24317086	0.93	0.922145177266738-0.934887415753235	0.76	0.722931429016681-0.797399394652958	9.01E-11	2.14E-08
cg01454951	0.05	0.0409351372422879-0.049105852052658	0.2	0.162497418938717-0.233418421053187	9.05E-11	2.14E-08	EIF4E3
cg22437316	0.08	0.0694823505971938-0.0886923073246582	0.26	0.221273092338356-0.289835872281195	9.09E-11	2.15E-08	COL23A1
cg07141504	0.04	0.0309253101647821-0.0430390990125929	0.2	0.162521793191234-0.236011648386365	9.20E-11	2.18E-08	LOC100131551
cg00901982	0.03	0.0273795360435215-0.0366571514459218	0.36	0.262750081862449-0.462218412599681	9.23E-11	2.18E-08
cg17095147	0.93	0.917453810384283-0.939335571504517	0.72	0.677946310017678-0.762792030123896	9.24E-11	2.18E-08	WDR1
cg13548220	0.04	0.0329992220609374-0.0395939806478336	0.12	0.101659145840466-0.143765737209212	9.28E-11	2.19E-08
cg22882523	0.51	0.436840167439892-0.585344793968595	0.08	0.0600678317609141-0.105430946460489	9.32E-11	2.19E-08	OPLAH
cg11098259	0.06	0.0460276805039567-0.0706025644746607	0.33	0.273080151260497-0.387502348808113	9.35E-11	2.20E-08	AQP9
cg20278269	0.07	0.0639480078239904-0.0835749982631775	0.32	0.266347153657173-0.371275581343925	9.39E-11	2.21E-08	LRP5
cg13077316	0.83	0.815692708918448-0.834605852484258	0.67	0.636798250091612-0.695981015021302	9.42E-11	2.21E-08	PCNT
cg00112238	0.06	0.0463268324137588-0.0701163645090184	0.27	0.228155906083928-0.310576141426063	9.43E-11	2.21E-08	SSBP3
cg17173442	0.19	0.176671678554153-0.196803682117434	0.39	0.3520402865928-0.42495575935327	9.44E-11	2.21E-08	RFXANK
cg05596347	0.04	0.037317652900717-0.0472193550584289	0.12	0.103480637876404-0.133905841446547	9.47E-11	2.22E-08
cg11211259	0.03	0.0292337382971597-0.0395510345883088	0.15	0.129725616674392-0.179665244379546	9.50E-11	2.22E-08	MTX1
cg05697909	0.03	0.0302882740432635-0.0361706562174881	0.08	0.070450866012169-0.0891804677281851	9.54E-11	2.23E-08	HES5
cg01902066	0.04	0.0298064393508169-0.0441571854729643	0.17	0.141837718464721-0.196848425743374	9.54E-11	2.23E-08
cg19555886	0.04	0.0311977491020222-0.0400306399469232	0.11	0.0950617708547124-0.130671612328975	9.60E-11	2.24E-08	SPEF1
cg16606773	0.06	0.0375594998035883-0.0782162233995304	0.57	0.496001580877991-0.646504426058108	9.72E-11	2.27E-08	RIN2
cg06759971	0.07	0.0585184081876059-0.0843935672020991	0.23	0.203212328269173-0.250691773479697	9.80E-11	2.28E-08	KIAA0513
cg00933696	0.43	0.296867593422186-0.554538156792907	0.02	0.0138006876842638-0.0194335796918474	9.84E-11	2.29E-08
cg16481332	0.06	0.0524555585348081-0.0727323713507471	0.36	0.29552202191767-0.42722363062666	9.86E-11	2.29E-08	IQCE
cg13619891	0.89	0.874155126296968-0.905268444250891	0.63	0.588550991055797-0.676355294242607	9.87E-11	2.29E-08
cg09354050	0.9	0.895971126587939-0.91241943089378	0.69	0.64719494689279-0.736482376138544	9.90E-11	2.30E-08	UBASH3A
cg11684647	0.03	0.0298657458296071-0.0394709672387684	0.11	0.0967249452364836-0.127752340946912	9.98E-11	2.31E-08	LRRK2
cg03388043	0.85	0.831241092866316-0.873690656030217	0.51	0.449083772235133-0.573922000034169	1.00E-10	2.32E-08	CCDC57
cg13431800	0.07	0.0598041767766993-0.0737978585585663	0.24	0.197840492636304-0.281206300648094	1.01E-10	2.34E-08	GXYLT1
cg02288859	0.05	0.0444350509416061-0.0611560947905263	0.26	0.209840819067503-0.305616404592244	1.03E-10	2.37E-08	KREMEN1
cg04029168	0.04	0.0333501495088307-0.041209302428621	0.1	0.0877379731229612-0.112887758566682	1.03E-10	2.37E-08	PRKCB
cg24955845	0.05	0.039094831957464-0.0516928136709666	0.15	0.129602374706006-0.169073877122258	1.03E-10	2.38E-08	SLFN13
cg01092213	0.06	0.0448203075083024-0.0699352965492805	0.31	0.256352968633691-0.354581386091861	1.03E-10	2.38E-08	UPP1
cg21119074	0.06	0.0591871317561436-0.0661719874483091	0.23	0.186772262832792-0.27739764170559	1.03E-10	2.38E-08	MBOAT1
cg08443717	0.08	0.0742588239816302-0.095211868401202	0.23	0.204146978709545-0.247451860986095	1.04E-10	2.38E-08
cg07185596	0.03	0.0312172779189987-0.0370259710699277	0.09	0.0805897894803805-0.107992149370151	1.04E-10	2.39E-08	PRELID2
cg03188495	0.05	0.0453093406100208-0.0508166127663293	0.16	0.130860447631009-0.190776346098941	1.05E-10	2.41E-08	GNA15
cg09481483	0.03	0.0269936247047379-0.034604154070799	0.24	0.182800433718143-0.290251533361738	1.06E-10	2.42E-08
cg21567649	0.06	0.0524891232228765-0.0732868277058265	0.4	0.316777531418518-0.479800290860034	1.06E-10	2.43E-08
cg25668416	0.06	0.053539816265799-0.0640854012215115	0.18	0.153798452961667-0.211896414431828	1.08E-10	2.46E-08	FNDC3B
cg02152290	0.65	0.54847748508284-0.760918361658647	0.97	0.969244829844391-0.976314381849501	1.09E-10	2.50E-08	PDGFA
cg22437987	0.05	0.0383379616380399-0.0519250812361788	0.2	0.161251585308658-0.230902678588242	1.10E-10	2.51E-08	P2RX1
cg15986644	0.97	0.963345347923846-0.970595266870478	0.8	0.75390529417511-0.8412765477517	1.11E-10	2.53E-08	DIP2C
cg11993173	0.07	0.0623271832725496-0.0794996048070487	0.28	0.236922685910484-0.326912131115991	1.11E-10	2.54E-08	RGS20
cg22678754	0.28	0.261204036288654-0.289724076607625	0.47	0.43804364791212-0.500330258799787	1.11E-10	2.54E-08
cg07116972	0.02	0.0173714659833572-0.0253248910700596	0.2	0.154183024588747-0.239328897244953	1.12E-10	2.56E-08	CMTM7
cg03581459	0.05	0.0456288137240475-0.0561049758257945	0.21	0.1735046816063-0.246303675327723	1.13E-10	2.56E-08	PACS2
cg10256249	0.07	0.0573221040324924-0.0760734344279999	0.23	0.193762102512571-0.256806593982983	1.13E-10	2.56E-08	SPRED2
cg17243364	0.06	0.05182337687065-0.0607225942186851	0.12	0.107955997969011-0.130192225232774	1.13E-10	2.56E-08	SLC19A1
cg19903071	0.07	0.0556249777646076-0.0853781360368058	0.31	0.273345683835105-0.356452171833285	1.14E-10	2.58E-08	BAZ2B
cg08224563	0.12	0.108408029610992-0.128794942120929	0.29	0.260893845371273-0.326056727920934	1.15E-10	2.60E-08	LYRM1
cg13229972	0.09	0.0756974418538682-0.100056638406759	0.31	0.267669956986512-0.360297885479419	1.16E-10	2.62E-08
cg00539347	0.03	0.0222087018966315-0.0291531287286904	0.14	0.109816899997156-0.170034520654285	1.16E-10	2.62E-08
cg13186559	0.09	0.0713637152365768-0.0989176984745734	0.35	0.296925605832097-0.408070247657356	1.16E-10	2.62E-08	ZMIZ1
cg14783891	0.12	0.099345555244607-0.136498649071829	0.38	0.345625224101778-0.406611151859629	1.16E-10	2.62E-08
cg01814191	0.09	0.0774391090404926-0.100334734411995	0.26	0.226072501458327-0.286304887641261	1.16E-10	2.63E-08	DUSP6
cg20900050	0.08	0.0503570275319694-0.103274420935157	0.41	0.362763482281923-0.461471622705509	1.17E-10	2.64E-08
cg12363375	0.05	0.0436832206960822-0.0537579180942799	0.14	0.11714033287108-0.154614151316259	1.17E-10	2.64E-08
cg05176958	0.05	0.0385606501563733-0.054570926108008	0.15	0.137658327896447-0.168212733696719	1.18E-10	2.65E-08
cg10603275	0.03	0.0226165056008105-0.0306023342600673	0.28	0.186447301819122-0.370104010734783	1.18E-10	2.66E-08	CHL1
cg03063658	0.04	0.0397230402170734-0.0471261471213362	0.15	0.127318577919039-0.181926383097163	1.19E-10	2.68E-08	SH3RF3
cg04020309	0.1	0.0758563300966837-0.120914432810126	0.41	0.36596366287442-0.457962764736411	1.20E-10	2.70E-08	ZNF496
cg09757400	0.04	0.0382325257627431-0.045661879001528	0.1	0.0901465174474919-0.113598175091898	1.21E-10	2.70E-08	RBM45
cg01430390	0.11	0.104558326655998-0.125034314074155	0.26	0.233081530188219-0.285084459558647	1.21E-10	2.71E-08	UNC13D
cg08796342	0.89	0.876456041272656-0.894805156935457	0.58	0.517334446315109-0.652466983518875	1.22E-10	2.72E-08	TC2N
cg11223622	0.49	0.375852983399404-0.595179959279114	0.04	0.0407209903893159-0.0488554552675872	1.22E-10	2.72E-08	ITGB4
cg02802072	0.04	0.0332830504817588-0.0462960165729768	0.38	0.281442579583495-0.477614867841411	1.22E-10	2.73E-08	SLC38A10
cg22761077	0.05	0.048805547611645-0.0597238015573547	0.27	0.208422407439062-0.330910551049454	1.23E-10	2.74E-08	ELANE
cg06749872	0.78	0.764180757084258-0.79925275669381	0.56	0.528247348805976-0.598410520265724	1.23E-10	2.74E-08	CORO1A
cg07047068	0.09	0.0735573994744517-0.106692153526275	0.3	0.273414708488056-0.333311524574648	1.24E-10	2.77E-08	TSPAN4
cg23039189	0.03	0.0223126802749659-0.031879376992536	0.11	0.0921327829441862-0.128064912139887	1.25E-10	2.78E-08	PPFIBP2
cg15037823	0.1	0.0896961408056281-0.12004231490269	0.37	0.32030888444069-0.417294608002732	1.26E-10	2.80E-08	EIF4E3
cg23117316	0.06	0.0478174536832344-0.0681787376285981	0.25	0.208502430354656-0.296607306640568	1.26E-10	2.80E-08	PL-5283
cg02233614	0.05	0.0459959541613842-0.0620266191500243	0.22	0.183577684943365-0.258351470029565	1.27E-10	2.81E-08	PFKFB2
cg06788267	0.05	0.0420606103694262-0.0571159215511061	0.23	0.191187631350287-0.273289999717776	1.27E-10	2.81E-08
cg24525364	0.06	0.0555555805338884-0.0682495280293523	0.21	0.176256340582185-0.242252386413012	1.27E-10	2.82E-08
cg04272820	0.1	0.0852551543979646-0.114174192008653	0.4	0.337290788692257-0.455649301708685	1.28E-10	2.83E-08	THRA
cg08056069	0.04	0.029846219286028-0.0422137018295869	0.17	0.13940132905759-0.200338793065378	1.28E-10	2.83E-08
cg11911122	0.03	0.0207371787969913-0.0299813573586682	0.13	0.106116548346347-0.158402519651405	1.29E-10	2.84E-08	NCOA2
cg16568681	0.05	0.0295518788553435-0.0662190743048462	0.29	0.253742825284182-0.33330087285701	1.30E-10	2.87E-08	CD59
cg20583073	0.43	0.315694742849583-0.535523758399013	0.03	0.0300048436302804-0.0381976269403479	1.30E-10	2.87E-08	S1PR4
cg16449084	0.04	0.0315248447643055-0.0448597073124844	0.39	0.289690531256943-0.492689987927137	1.31E-10	2.88E-08	SSH3
cg03145924	0.06	0.0504463536911728-0.072333684626844	0.24	0.208271583915151-0.266146367542858	1.32E-10	2.90E-08
cg11679014	0.07	0.0593146871411348-0.081720025792314	0.23	0.201735878875193-0.258656260178696	1.34E-10	2.94E-08	TRIOBP
cg23528247	0.06	0.0494949333344483-0.0689633351302487	0.36	0.288945110528882-0.436248417935521	1.35E-10	2.96E-08	C3orf26
cg17611951	0.04	0.0355476540152284-0.0405143923577519	0.1	0.0830133533694432-0.110730078241423	1.35E-10	2.96E-08	PCLO
cg20045394	0.05	0.0459488216778063-0.0577756103604284	0.16	0.136500979607713-0.180508482486733	1.36E-10	2.97E-08
cg14870461	0.02	0.0217428086349348-0.0275674436195318	0.15	0.115401579403091-0.187518456916241	1.36E-10	2.98E-08	C3orf64
cg24064639	0.9	0.890074427659921-0.907273758577099	0.7	0.653445969775927-0.74242699788092	1.36E-10	2.98E-08	FAM20A
cg16015423	0.02	0.0133503218096175-0.0215488709791526	0.14	0.110642150605509-0.165446260990905	1.37E-10	3.00E-08	SYDE1
cg17158941	0.91	0.898522187098688-0.917356863822573	0.71	0.662475444790944-0.755525058270347	1.37E-10	3.00E-08	C7orf50
cg02053964	0.48	0.347487226466537-0.605186220444252	0.02	0.0116137738280526-0.0224645961984465	1.37E-10	3.00E-08	NCOR2
cg03240301	0.06	0.0519625136942883-0.0685262443583667	0.3	0.237379987832234-0.363814259039489	1.39E-10	3.03E-08	IGF2BP3
cg02295156	0.03	0.0278054558165407-0.0371514200505213	0.1	0.0863034626824276-0.109184336122853	1.39E-10	3.03E-08
cg22626522	0.03	0.0236219500139002-0.0295389803865965	0.11	0.08708291722796-0.130386284938774	1.40E-10	3.05E-08	TEF
cg26430059	0.05	0.0375770052392309-0.0537964703724629	0.15	0.130383064915651-0.165373292610687	1.40E-10	3.06E-08	FOXN3
cg21034023	0.03	0.0240521738510443-0.0288573550829827	0.1	0.0800123963130896-0.11518062613891	1.42E-10	3.08E-08	UGGT2
cg15379633	0.07	0.0610189078195075-0.0782235989884089	0.22	0.185220267254619-0.249991341125924	1.42E-10	3.08E-08	RAB36
cg24199006	0.02	0.0201316741642574-0.0274779009365091	0.1	0.0820885275155101-0.118081616626561	1.43E-10	3.09E-08	ITPRIP
cg25028542	0.04	0.0296997482316342-0.045213788546951	0.2	0.161366017146097-0.232617266775827	1.43E-10	3.10E-08	ANLN
cg04979811	0.04	0.0338091690684352-0.0425091275742976	0.15	0.120951137264735-0.178846335697382	1.44E-10	3.12E-08
cg01808739	0.05	0.0484097195533218-0.0568591408952782	0.12	0.109588812866188-0.137645259251734	1.44E-10	3.12E-08	FNBP1L
cg23262134	0.03	0.0310825814613094-0.0368540668626992	0.08	0.0699294085287985-0.0894897813635189	1.44E-10	3.12E-08	OVOL2
cg13390004	0.02	0.019216347083062-0.0242556435384638	0.06	0.0544440351397921-0.0715449866846586	1.45E-10	3.12E-08
cg18352516	0.07	0.0539647308092037-0.0773216913106013	0.24	0.204769157590332-0.271329894838374	1.47E-10	3.17E-08
cg21062059	0.06	0.0478327440128345-0.0623242171612359	0.19	0.158610507461746-0.214076184933004	1.47E-10	3.17E-08	MBOAT7
cg03720100	0.05	0.0433821788213795-0.0526827445908411	0.34	0.254472523013344-0.429632791850605	1.47E-10	3.17E-08
cg13437525	0.04	0.0363530142808569-0.0436713448221004	0.17	0.134690168843701-0.203447240651276	1.47E-10	3.17E-08	METTL7A
cg20781880	0.39	0.281363260893721-0.494941795456067	0.03	0.0288293515520349-0.0358599381933877	1.47E-10	3.17E-08	S1PR4
cg16522491	0.07	0.0611342496959367-0.0750088503752658	0.15	0.13660343509687-0.163313027192329	1.48E-10	3.19E-08
cg01056400	0.04	0.0316023321552489-0.0427497380811901	0.16	0.129956081643238-0.18019833662538	1.49E-10	3.20E-08
cg02939918	0.06	0.0549235195822817-0.068550369069544	0.23	0.192407058507915-0.273754589471616	1.49E-10	3.20E-08	HEBP2
cg05798125	0.44	0.310690824894753-0.566083528367932	0.02	0.01637093865066-0.0230414085067274	1.49E-10	3.20E-08	LAT
cg01439112	0.05	0.048538665858357-0.059661139717496	0.22	0.17271931083829-0.269371563521649	1.50E-10	3.21E-08	CTDSPL
cg04759756	0.94	0.936920039740965-0.950424942023472	0.78	0.745392022774477-0.823702550609024	1.50E-10	3.21E-08	SLA2
cg06911753	0.69	0.620624105323417-0.769108609466256	0.96	0.952156096533938-0.96492307857041	1.51E-10	3.23E-08	C1QTNF4
cg03850117	0.04	0.0403451736758637-0.048421123374953	0.1	0.0923177552897404-0.113816425318079	1.52E-10	3.25E-08	SLC7A5
cg09802818	0.11	0.0924021718336096-0.118232020526797	0.37	0.319358805521133-0.42980678916656	1.53E-10	3.27E-08	LOC283404
cg18705931	0.46	0.346638879720921-0.567730532815883	0.04	0.034946306416011-0.0450428628779597	1.53E-10	3.27E-08	FBRSL1
cg02497019	0.05	0.0469334385910906-0.0568715437444551	0.18	0.148940270421596-0.206937047382307	1.54E-10	3.27E-08	LAMB2
cg15590387	0.04	0.0384462394825203-0.0489455466731076	0.12	0.106468152005851-0.136358550465371	1.54E-10	3.28E-08
cg09293816	0.09	0.0701951151278289-0.0999994683638143	0.4	0.332495124958015-0.463168029382139	1.54E-10	3.28E-08	FCGRT
cg12525584	0.04	0.0343391074129322-0.0391617757614084	0.07	0.0626327074954082-0.0751454088310844	1.55E-10	3.30E-08	PCDH20
cg08827454	0.05	0.043198851704332-0.0637023500162584	0.29	0.243173242306921-0.345904469964414	1.56E-10	3.31E-08
cg17566735	0.05	0.0450212694423336-0.0565287619947607	0.15	0.130998227952835-0.166850410070348	1.56E-10	3.31E-08	PLD1
cg07278165	0.05	0.0465824551496833-0.0579132623429304	0.19	0.155673238753773-0.223930718499629	1.56E-10	3.31E-08
cg07565956	0.11	0.0978812051818857-0.131997333460318	0.35	0.314502790395386-0.38289339105781	1.57E-10	3.32E-08	ZBTB4
cg05007997	0.07	0.064103184286607-0.0790965937862791	0.3	0.248581580591513-0.350248363190277	1.57E-10	3.32E-08	SLC11A1
cg15279476	0.04	0.0381008567200663-0.0488226591969968	0.19	0.147304446343022-0.224701779830514	1.58E-10	3.33E-08	RHOBTB1
cg20354319	0.05	0.0430790848922118-0.0528095217783745	0.16	0.134408339720205-0.182543665845874	1.58E-10	3.33E-08	CHSY1
cg09643312	0.11	0.0974227099660033-0.126304437638742	0.36	0.317495351143401-0.412093355742513	1.58E-10	3.34E-08	CD302
cg06902898	0.02	0.0220762331147008-0.0263514601890348	0.06	0.0548951232881381-0.0747977176622044	1.59E-10	3.36E-08	GALE
cg04545296	0.02	0.0189815726814681-0.0225442518083054	0.1	0.077578029396399-0.126310452370123	1.60E-10	3.36E-08	ZNF641
cg17476271	0.09	0.0780116305255976-0.0954051227968226	0.21	0.185412519706197-0.228083806658566	1.60E-10	3.36E-08	FLI1
cg24865110	0.07	0.061148461607301-0.0773910910755557	0.19	0.169490400566724-0.213923359545792	1.60E-10	3.36E-08	YPEL2
cg27016929	0.05	0.0436563357851767-0.0518656485236099	0.13	0.114759486793385-0.153885564812494	1.61E-10	3.37E-08	TNS4
cg20633321	0.09	0.0802159870765986-0.0972966356201982	0.26	0.221628019165579-0.290466276232781	1.61E-10	3.37E-08	LMO4
cg09350141	0.03	0.0309577774386889-0.036953602833384	0.11	0.0927486332679007-0.132074016465798	1.61E-10	3.37E-08	PPM1F
cg27008565	0.87	0.859284185986107-0.877164387180544	0.74	0.720222405351929-0.768071361011033	1.61E-10	3.38E-08	NCALD
cg23631538	0.87	0.862276503108433-0.877939258450342	0.67	0.633602221251091-0.712989361347747	1.61E-10	3.38E-08	DENND2D
cg12582959	0.08	0.0731318012739313-0.0922153862104304	0.26	0.229383782347954-0.300360353236776	1.62E-10	3.40E-08	CCDC106
cg20742981	0.05	0.0455774175383335-0.0543053009511974	0.14	0.117927281264069-0.155167093115259	1.64E-10	3.44E-08	LIMK2
cg19237113	0.05	0.0417369819150601-0.0489265283459872	0.1	0.0856350175743936-0.105341251984608	1.65E-10	3.45E-08
cg19407453	0.02	0.0217888625263278-0.0255534281796707	0.13	0.100477524221298-0.151929079033808	1.67E-10	3.48E-08	C10orf105
cg08722383	0.09	0.0771667162478028-0.102620322022499	0.35	0.299836933072083-0.409703775366731	1.67E-10	3.48E-08
cg25420477	0.89	0.870843723834434-0.900742193767723	0.67	0.62381907265377-0.706391469414987	1.67E-10	3.48E-08
cg03778909	0.05	0.0429868956598583-0.0563151621738777	0.44	0.337020336786388-0.536805713537317	1.67E-10	3.48E-08	TBCD
cg11564601	0.07	0.0578877576826029-0.0834164280893655	0.29	0.247405799882906-0.333235276400583	1.69E-10	3.51E-08
cg03917473	0.91	0.893436524037519-0.916713523096335	0.67	0.620671088946298-0.716232292055272	1.69E-10	3.51E-08
cg13999415	0.05	0.0431767557747521-0.0515733729521026	0.21	0.169510227577424-0.24867201445404	1.70E-10	3.52E-08	SSBP2
cg06650914	0.03	0.0243987371815856-0.0296607257262028	0.09	0.0750093028733417-0.10792797435634	1.70E-10	3.52E-08
cg01435109	0.07	0.0677322873125452-0.076196609889591	0.21	0.175229363610913-0.239504486117218	1.70E-10	3.53E-08	LUZP1
cg06538141	0.89	0.880512912411987-0.891366158139197	0.69	0.645950058685166-0.735811333136349	1.70E-10	3.53E-08	COX4I2
cg15154002	0.07	0.0611757445801264-0.0741898129248583	0.15	0.135901387634391-0.165883655988118	1.72E-10	3.55E-08	ADRBK2
cg24431515	0.97	0.965703725727223-0.972051875426999	0.82	0.77139289584592-0.871632179091936	1.72E-10	3.56E-08	ATHL1
cg20416222	0.06	0.0564912515203713-0.0691407980760404	0.16	0.138282843054336-0.175619747337864	1.72E-10	3.56E-08
cg21513437	0.03	0.0268226380340843-0.0303262615169166	0.1	0.0798338210538193-0.117679774565377	1.73E-10	3.56E-08
cg05552543	0.83	0.813495177095799-0.848874392550683	0.64	0.604988819851217-0.665592275811585	1.73E-10	3.56E-08
cg00404861	0.76	0.740210712676047-0.78065273881191	0.49	0.449081717298619-0.53944417361006	1.73E-10	3.56E-08	GPR133
cg10718809	0.04	0.0409487363370079-0.0485196610057302	0.4	0.300881129812745-0.508421472307742	1.73E-10	3.56E-08	PRDX5
cg00822451	0.04	0.0362954115855173-0.0458868540669852	0.12	0.102370312442279-0.133471167657618	1.74E-10	3.57E-08	NYNRIN
cg25578781	0.12	0.106462731081986-0.12577741075562	0.3	0.263918177334098-0.339093166337426	1.75E-10	3.59E-08	ETS1
cg02724047	0.05	0.0413119261192315-0.0565137976963991	0.15	0.132745115794741-0.166180284364102	1.78E-10	3.65E-08	B3GNT9
cg13008174	0.04	0.0357495843962182-0.041346499410149	0.29	0.206931766503249-0.379802085777926	1.78E-10	3.65E-08	NEIL2
cg13335054	0.07	0.0637353462979621-0.0760239663061554	0.18	0.152577593433389-0.19756421231865	1.78E-10	3.65E-08	LOC100131551
cg26942829	0.1	0.0907289744284487-0.117072986266501	0.44	0.370266503549254-0.50645296174843	1.79E-10	3.66E-08	GFOD1
cg05907835	0.02	0.0190902151519888-0.0250334724856192	0.06	0.0545881840638149-0.0706735037766832	1.81E-10	3.69E-08	PYCARD
cg05717794	0.11	0.0933059069846221-0.123528782857742	0.29	0.261667325382701-0.314802023200456	1.81E-10	3.70E-08	SLFN12L
cg25565730	0.05	0.0475077052435979-0.0623567995887071	0.2	0.171600763363856-0.231129218271374	1.82E-10	3.71E-08	ESR1
cg14131038	0.14	0.126517416667904-0.161518630289374	0.42	0.368561070347074-0.464561363667544	1.82E-10	3.71E-08	NCK2
cg21038682	0.06	0.0490427112404891-0.0650634563574328	0.21	0.177150253517972-0.243639056366999	1.83E-10	3.73E-08	AHNAK
cg14760880	0.02	0.0204845834240827-0.0259985229236002	0.1	0.0811592336665963-0.118701638542587	1.83E-10	3.74E-08
cg25635864	0.04	0.0294757211246495-0.0406002960501482	0.24	0.17000596739806-0.301664118403465	1.84E-10	3.74E-08	RIN1
cg02225847	0.08	0.0683657029319239-0.0937941139636706	0.28	0.244620082057943-0.32271890260364	1.84E-10	3.74E-08	FAM65A
cg08441138	0.08	0.0586176181498726-0.0924236633642127	0.27	0.240906625717908-0.306459696548035	1.84E-10	3.74E-08
cg01495321	0.04	0.0357929624450784-0.0430614670545213	0.11	0.0948056960142392-0.12569371089527	1.84E-10	3.74E-08	EPHA2
cg03081478	0.04	0.0355477762347798-0.0494820398756845	0.3	0.224082803075511-0.373582088376322	1.84E-10	3.74E-08	GNA12
cg25179876	0.08	0.0707296511991112-0.093544657778672	0.3	0.253577203116167-0.345053011872132	1.85E-10	3.74E-08	NRP1
cg15030712	0.06	0.055633990550504-0.0661434085718289	0.23	0.187090138945599-0.276614023589495	1.85E-10	3.74E-08	CHN2
cg22757101	0.08	0.0731092384709971-0.0918983052558216	0.29	0.236566891920759-0.338106762216845	1.85E-10	3.75E-08	TBXA2R
cg01591938	0.06	0.0550475749191314-0.0721643027770432	0.22	0.18617455562955-0.248502367430286	1.85E-10	3.75E-08	APBA2
cg09897970	0.38	0.264518328072796-0.50486548016652	0.02	0.0186146950455825-0.0254500392842741	1.89E-10	3.82E-08	C16orf54
cg27125093	0.49	0.367878950923222-0.605563204446838	0.03	0.0311083857090822-0.0375705215334654	1.89E-10	3.82E-08	S1PR4
cg15768226	0.35	0.25684042345199-0.449536693383676	0.03	0.0236176864115221-0.032650527682805	1.89E-10	3.82E-08	RBM38
cg11908294	0.06	0.0534761704107081-0.0664979134755836	0.21	0.18047563998595-0.249014729273392	1.92E-10	3.86E-08	KIAA0427
cg16541275	0.75	0.727437966916836-0.772538575802675	0.49	0.444082847818257-0.527911223591552	1.93E-10	3.89E-08	RPTOR
cg03431741	0.28	0.19858311252153-0.351758276419138	0.02	0.0174582407930795-0.0268300519693976	1.95E-10	3.92E-08	FOXP4
cg13413719	0.05	0.039670088681513-0.0554719977622201	0.24	0.195726284134402-0.279993033496252	1.95E-10	3.93E-08
cg15887927	0.06	0.0448468550813854-0.0692348832706011	0.21	0.176555100309044-0.234319923702033	1.96E-10	3.93E-08
cg04887278	0.04	0.0314452520160135-0.0398143995722795	0.12	0.101817234617889-0.139857896134233	1.96E-10	3.94E-08	PGM3
cg14085262	0.03	0.0234746451368078-0.0371196514894074	0.15	0.120804816917139-0.170041711603635	1.97E-10	3.95E-08	CHI3L1
cg04742719	0.06	0.04902491275028-0.0644288672904514	0.44	0.339689359937707-0.535443230511742	1.99E-10	3.99E-08	SLC12A9
cg12100791	0.07	0.0623267355626263-0.0779707291478659	0.22	0.190129330006785-0.259728459043981	1.99E-10	3.99E-08	PYCARD
cg23542902	0.06	0.0474172357365919-0.0701885845472144	0.28	0.234626917725989-0.322518501095874	1.99E-10	3.99E-08
cg11650164	0.93	0.926891837031491-0.939093576568434	0.85	0.835871270299645-0.868218278794074	2.01E-10	4.02E-08
cg03543954	0.06	0.042091300651452-0.0707343978318226	0.29	0.24657515973312-0.338152465667012	2.01E-10	4.02E-08	KIAA0513
cg01905773	0.13	0.119461403751969-0.135111013293989	0.44	0.376786607814838-0.506299346399581	2.02E-10	4.02E-08	TMEM105
cg11600734	0.06	0.0458808183678248-0.0751418048464891	0.35	0.287794314529084-0.414664211183562	2.02E-10	4.02E-08	ITPR1
cg03529003	0.06	0.0523581201925368-0.0602663573915576	0.16	0.137468621488041-0.186942036131592	2.03E-10	4.06E-08	PLOD1
cg19627869	0.02	0.0130543516671801-0.0176614279379585	0.05	0.0436923470241564-0.0588665389772507	2.04E-10	4.07E-08	SUOX
cg26819753	0.08	0.0759368998423653-0.092967820966801	0.28	0.235858810993209-0.319352862198873	2.06E-10	4.11E-08	RGL2
cg16628641	0.69	0.591180524629082-0.78783792284633	0.97	0.967934967942562-0.975437679583553	2.07E-10	4.11E-08	VASN
cg26604214	0.04	0.0344855668717259-0.0425764393086431	0.17	0.138332290401466-0.20369869328172	2.09E-10	4.14E-08	RAP1GAP2
cg08047482	0.06	0.0496415113814359-0.0617373233768611	0.16	0.138886098665475-0.183036710964053	2.09E-10	4.14E-08	RAB3D
cg15096085	0.06	0.0472674076130047-0.0628803350757481	0.2	0.170171006377737-0.238959222500042	2.10E-10	4.16E-08	C15orf38
cg24339704	0.09	0.0751069043985345-0.105098106706677	0.5	0.410269460996-0.581929410059216	2.10E-10	4.16E-08	GNG7
cg23915792	0.03	0.0291259774725848-0.0355541642745829	0.11	0.0927450842892879-0.126041712083183	2.11E-10	4.19E-08	TEF
cg06970884	0.03	0.0233336730510702-0.0317356950834685	0.16	0.12344275822206-0.19092673211908	2.12E-10	4.19E-08	MNT
cg07570723	0.05	0.0414108115784672-0.0540402915771219	0.2	0.16420028120736-0.242093925980794	2.12E-10	4.20E-08	KIAA0754
cg05824218	0.27	0.23903900582623-0.303857505633094	0.61	0.563223391478832-0.649264767245928	2.13E-10	4.21E-08	RARA
cg21730493	0.04	0.0383410785264286-0.0482990314060949	0.17	0.134472686513019-0.198614525170119	2.14E-10	4.23E-08
cg02048412	0.06	0.0601424550522194-0.065349500123823	0.16	0.138343673237009-0.186991871561995	2.15E-10	4.24E-08	VASN
cg00302479	0.41	0.289957247366073-0.521557577258803	0.03	0.0301967841224547-0.0329503037515412	2.15E-10	4.25E-08	PSD4
cg15995296	0.03	0.0255458633269033-0.0383986579081955	0.2	0.157980882585127-0.241114630470661	2.16E-10	4.25E-08	CORO1B
cg00772407	0.06	0.0549208489671242-0.0718821686676634	0.22	0.186578487513465-0.251990513484411	2.16E-10	4.25E-08	DUSP6
cg02347002	0.12	0.111151965381766-0.134187047785128	0.38	0.32482627213732-0.429862210675557	2.16E-10	4.25E-08	SLC23A1
cg02309841	0.09	0.0762796543666883-0.109512815428408	0.39	0.328259745100411-0.449126340076572	2.17E-10	4.25E-08	VGLL4
cg09046309	0.11	0.0904995649238318-0.130874254290775	0.44	0.382603134095558-0.50318895983098	2.17E-10	4.25E-08	ZMYND8
cg04163216	0.39	0.282106907348091-0.493187325182979	0.04	0.0305772121108697-0.0409542187287998	2.17E-10	4.26E-08	PIK3CD
cg06806044	0.02	0.0164683245903545-0.0222606528748139	0.1	0.080569274083245-0.125577786120634	2.18E-10	4.26E-08
cg05464506	0.85	0.834751390683425-0.862756624196366	0.65	0.614280699685512-0.687183971333259	2.18E-10	4.27E-08
cg12044599	0.96	0.941395306577398-0.968767912133648	0.65	0.585374750668684-0.711624903555231	2.23E-10	4.37E-08	CORO1B
cg18395636	0.03	0.023533747810992-0.0414978752276599	0.27	0.19878589967973-0.336181155534311	2.24E-10	4.37E-08	RAB38
cg21285555	0.05	0.0460585159364217-0.0594897422306551	0.42	0.317614278784852-0.516096549711385	2.24E-10	4.38E-08	PCMTD1
cg00252934	0.9	0.883770620058465-0.907335808487014	0.72	0.692057794711142-0.754094552670431	2.24E-10	4.38E-08	DCLK3
cg06635351	0.08	0.0683169793830961-0.0851639748821459	0.32	0.259991368327315-0.375506358992126	2.25E-10	4.38E-08
cg05948411	0.13	0.104201215406238-0.152007870031595	0.42	0.390452851802071-0.440437078352402	2.25E-10	4.39E-08	NCOR2
cg20995188	0.88	0.864641398147195-0.889081714623784	0.7	0.670979487886663-0.736376520104435	2.26E-10	4.40E-08	UXS1
cg11574975	0.04	0.027629432445796-0.0461595045134137	0.22	0.179395175865588-0.269593730805554	2.26E-10	4.40E-08	ADORA3
cg04575202	0.06	0.0470723265750447-0.0781976879151684	0.25	0.221131360346047-0.272328409900655	2.27E-10	4.41E-08
cg16742874	0.09	0.0801783503572225-0.0906515897930628	0.2	0.173299259373459-0.220456905533057	2.31E-10	4.48E-08
cg02261780	0.51	0.401739057079396-0.613790287987677	0.94	0.930982976357037-0.945296636890759	2.31E-10	4.48E-08	GNA11
cg10919111	0.19	0.162841728794257-0.212253014490607	0.51	0.464166280689593-0.564602127317489	2.31E-10	4.48E-08
cg13301014	0.04	0.0329953692059934-0.0396651161606884	0.09	0.0803996102111357-0.103508512625533	2.31E-10	4.48E-08	SPINT2
cg07327299	0.12	0.0975206161042041-0.139798587459166	0.4	0.346583248034581-0.457496439919189	2.32E-10	4.48E-08	GRB7
cg12788878	0.3	0.21760823695272-0.386867352586521	0.03	0.0258284439825245-0.0304705692856531	2.32E-10	4.48E-08	SLC12A8
cg13355704	0.06	0.0504360395021822-0.0624515089239891	0.19	0.16038696394295-0.212103848871544	2.32E-10	4.49E-08	ANXA4
cg05848175	0.04	0.0323111580015811-0.047618863400082	0.17	0.138282901935598-0.19754865167738	2.32E-10	4.49E-08	S100A9
cg06959448	0.21	0.18797143847284-0.227573647435616	0.46	0.418683247303054-0.499411326287191	2.34E-10	4.52E-08
cg26215727	0.14	0.115411688785368-0.161547760684338	0.41	0.370771413305897-0.440576956924868	2.35E-10	4.53E-08	SCNN1A
cg06998965	0.06	0.0458397811707127-0.0670402299240897	0.2	0.173053434497048-0.229110924591331	2.35E-10	4.54E-08	MARVELD2
cg24124443	0.04	0.0300196336337642-0.0447269326452783	0.17	0.145954861723414-0.201985782134947	2.38E-10	4.58E-08	BTBD11
cg03466124	0.05	0.0428632877887107-0.0583440984987409	0.19	0.161741183600663-0.225027371309933	2.38E-10	4.59E-08	GNB4
cg05003322	0.05	0.0497992952191293-0.0599556237385027	0.16	0.139055937091043-0.18962048689107	2.39E-10	4.60E-08	COL16A1
cg20693334	0.1	0.0790074076156047-0.111111738154324	0.39	0.32459760808514-0.449607986065627	2.39E-10	4.60E-08	HOXB4
cg09319061	0.05	0.0469183023854191-0.05546250559492	0.13	0.114672222747153-0.149077079328989	2.40E-10	4.60E-08
cg22280238	0.5	0.388948837039166-0.615736689897854	0.93	0.926100573053162-0.941452747471286	2.40E-10	4.61E-08	SLC38A10
cg09652652	0.48	0.342942070550798-0.620706055778066	0.02	0.0137992190841809-0.021175392501944	2.40E-10	4.61E-08	FAM43A
cg04416898	0.1	0.0837085461637988-0.108462100840178	0.29	0.251414544766301-0.328472057176327	2.43E-10	4.65E-08	CXXC5
cg19913563	0.03	0.0282464446588683-0.0355268418475975	0.32	0.215549694403012-0.416935428897513	2.44E-10	4.68E-08
cg01843034	0.04	0.0298284822911834-0.0434689386171207	0.21	0.158970747199068-0.256121854289576	2.47E-10	4.73E-08
cg01928078	0.05	0.047557088721232-0.0616111324067293	0.18	0.152677259679379-0.208634767127511	2.48E-10	4.74E-08	IL10RB
cg27513684	0.04	0.0379566279689156-0.0518643159772329	0.17	0.145230675650701-0.204698403321161	2.50E-10	4.77E-08
cg02014777	0.83	0.816413912372511-0.851279871972556	0.68	0.653136224059934-0.697259137976104	2.50E-10	4.78E-08
cg19412109	0.03	0.0273427090037668-0.037132912640591	0.13	0.108597567014631-0.156291898335652	2.51E-10	4.78E-08	ABCB6
cg26656022	0.06	0.0584119924735152-0.0664800713314008	0.16	0.13868726911143-0.179561342610431	2.53E-10	4.81E-08	PSEN2
cg04643822	0.05	0.0410282696237304-0.0550186246965786	0.16	0.13594377921319-0.183081474957812	2.54E-10	4.83E-08
cg16473762	0.05	0.041067477636071-0.0559207788775341	0.19	0.156666967680788-0.223320138214699	2.54E-10	4.83E-08	ZNF831
cg07807026	0.05	0.037855410547127-0.0625770831768052	0.22	0.195392295152256-0.240152646691128	2.57E-10	4.89E-08
cg06352406	0.04	0.0366802613265815-0.0432798610529601	0.08	0.0748673427296962-0.0910725987665345	2.58E-10	4.89E-08	SFMBT2
cg05233670	0.16	0.152879030808201-0.168268720245301	0.39	0.338250450596955-0.441514947780875	2.58E-10	4.89E-08	CORO1C
cg07403899	0.07	0.0588880359458664-0.0871591253676134	0.26	0.224027789281816-0.291418695916827	2.58E-10	4.89E-08
cg21330949	0.9	0.887646141591739-0.91468688711996	0.67	0.619825830980431-0.716577562177533	2.62E-10	4.97E-08
cg00107970	0.06	0.0498309615433804-0.0656018006723258	0.31	0.247959244688135-0.370224758187624	2.63E-10	4.98E-08
cg23154059	0.49	0.391437915891352-0.588052606704685	0.05	0.0377510921826572-0.0691309194432364	2.63E-10	4.98E-08	WNT6
cg26305174	0.05	0.0299804013378499-0.0656867194519264	0.45	0.355425207506362-0.547510308265358	2.65E-10	5.00E-08	SLC12A9
cg03082108	0.08	0.0745791489932002-0.0898900142394581	0.16	0.14397112233723-0.166240621485621	2.67E-10	5.04E-08	RUNDC2A
cg15160801	0.03	0.0299214836578476-0.0328378427783914	0.17	0.116113594669123-0.217148963363929	2.68E-10	5.05E-08	S100A9
cg09956615	0.05	0.0436452533909795-0.0546209752587131	0.16	0.132561104912543-0.183629340192417	2.69E-10	5.08E-08	TTYH3
cg09366118	0.49	0.373468050474538-0.612398394823851	0.04	0.0383304507155037-0.0424086637833645	2.69E-10	5.08E-08	PSD4
cg17911539	0.68	0.608126516566196-0.755053503167771	0.94	0.936242831319539-0.948818011316684	2.70E-10	5.09E-08	CHST13
cg02971381	0.04	0.0354587648900371-0.0397838157387617	0.1	0.0844480413678917-0.113036757821507	2.71E-10	5.10E-08
cg08486269	0.05	0.0337900815262129-0.0584044353680261	0.21	0.182540479638105-0.232160921029605	2.73E-10	5.13E-08	IPCEF1
cg02894944	0.04	0.0358033048128223-0.0469904788625748	0.11	0.0958684713344712-0.119198217529245	2.74E-10	5.15E-08	MALL
cg11383291	0.04	0.0356015696602839-0.049504406530474	0.15	0.132216087799648-0.174024967606591	2.75E-10	5.17E-08	ITGB5
cg04454050	0.1	0.0917836496276164-0.106028107747317	0.22	0.193951635293773-0.24293828096622	2.76E-10	5.17E-08	TREML1
cg17093088	0.02	0.0186114566912046-0.0249443689925863	0.09	0.0681593841492739-0.104258682047034	2.76E-10	5.18E-08	GRID2IP
cg26348243	0.88	0.8413336511171-0.909348112185411	0.38	0.309894270302759-0.454049184923272	2.77E-10	5.18E-08	LTA
cg06580884	0.06	0.0513632326390857-0.0667954632596229	0.16	0.144236352495286-0.185165472938397	2.77E-10	5.18E-08	KLHL18
cg14020762	0.06	0.049653711540239-0.0679247781422551	0.23	0.193166181516729-0.266968051746041	2.77E-10	5.19E-08	TRIP6
cg01689053	0.03	0.0270728245729337-0.0328928077718362	0.07	0.0609501526517944-0.0758176157194404	2.78E-10	5.19E-08	RHOBTB3
cg11372934	0.36	0.247819239977543-0.47050984026404	0.03	0.0223910697757284-0.0284518562720327	2.78E-10	5.19E-08	LOC100130872
cg27518993	0.68	0.588709231310145-0.774012781301006	0.97	0.963599697046854-0.971050461910182	2.78E-10	5.20E-08	DUSP7
cg04925864	0.07	0.0627929036360262-0.0750980521356367	0.15	0.131720471737021-0.158391908509841	2.79E-10	5.21E-08	FAM65A
cg00330170	0.08	0.0688639780802117-0.0866706071793167	0.21	0.182830435903521-0.23849905891049	2.80E-10	5.21E-08	MEGF8
cg03744043	0.05	0.0445620687919727-0.0522918536355091	0.12	0.106397157538462-0.141676146273737	2.81E-10	5.23E-08
cg13710553	0.05	0.045885267331805-0.0630954437083514	0.33	0.249428828154802-0.401669820481774	2.82E-10	5.24E-08
cg18655369	0.04	0.0311208956081656-0.0417520077446263	0.36	0.258006431527496-0.462699910901317	2.82E-10	5.24E-08
cg19466372	0.03	0.0213964846374513-0.0291305834354328	0.08	0.0710703910428055-0.098055276548262	2.82E-10	5.24E-08	VAV2
cg02771381	0.03	0.0289588796599654-0.0367787740303838	0.1	0.0854926132709384-0.119429370323769	2.82E-10	5.24E-08	B3GNT9
cg24445316	0.04	0.0373195615915465-0.0501971271544444	0.18	0.146559753502949-0.219983333131064	2.82E-10	5.24E-08
cg24967811	0.06	0.0474707074779441-0.0644679747757522	0.36	0.277946439358-0.439577280653211	2.84E-10	5.27E-08	PITPNM2
cg14963498	0.05	0.03714189284699-0.0534512197760439	0.42	0.316480953377798-0.517399209782413	2.85E-10	5.27E-08	RRM2B
cg00279406	0.28	0.205032844018704-0.346753045115662	0.04	0.0342584667960645-0.0418943207795853	2.86E-10	5.30E-08	ITPKB
cg16125725	0.09	0.0769788646485092-0.0997223728907657	0.47	0.3922970358096-0.554318118471899	2.88E-10	5.32E-08
cg01952226	0.15	0.139337913403236-0.163853666122531	0.34	0.304264735867675-0.379981637338182	2.88E-10	5.32E-08	GRHL2
cg07968770	0.05	0.0445072354124185-0.0583251705750295	0.21	0.167837948232816-0.24760986837233	2.89E-10	5.33E-08	TMEM159
cg10403171	0.56	0.45916141908853-0.660972657970376	0.94	0.925911372045372-0.951123822373336	2.89E-10	5.34E-08	RCCD1
cg21671476	0.08	0.0674383006713541-0.0889501614019346	0.23	0.198940168061211-0.254440024327675	2.90E-10	5.34E-08	MYL9
cg25356697	0.05	0.0416876977835656-0.0621194808434273	0.2	0.167411478612666-0.230832943322891	2.91E-10	5.36E-08	TAPBP
cg02966574	0.04	0.039201590372641-0.0424569954084957	0.1	0.0832242447201492-0.110666529780209	2.91E-10	5.36E-08	CORO2B
cg07060794	0.11	0.0878827688082555-0.124840439747834	0.44	0.374768167531988-0.498742989957861	2.92E-10	5.37E-08	IGF2BP3
cg13634736	0.05	0.0434218901336966-0.0581896190639832	0.19	0.159668426008981-0.227264679442719	2.93E-10	5.38E-08	OSBPL5
cg23206160	0.05	0.0432453083278041-0.0535560556379548	0.18	0.1444909290238-0.210707727527198	2.93E-10	5.38E-08	MAML3
cg24427660	0.04	0.0317751451059141-0.0427382310453296	0.4	0.294531832892857-0.513474544241784	2.96E-10	5.43E-08	PNPLA2
cg15288800	0.09	0.0797619765425222-0.10044371772398	0.27	0.23017576891663-0.305924475698729	2.99E-10	5.48E-08	C17orf100
cg13427748	0.05	0.041599739305366-0.0493957353745407	0.13	0.107193391076076-0.144468143000518	2.99E-10	5.49E-08
cg11978441	0.93	0.921313950361358-0.933659940052983	0.83	0.80936793937643-0.851237929376051	3.01E-10	5.51E-08	PER3
cg11147278	0.05	0.0433031419609725-0.0633504284718653	0.24	0.19975244642315-0.286050260160959	3.01E-10	5.51E-08
cg20531872	0.07	0.0576287382589581-0.0752251255672626	0.18	0.154687927133007-0.197524048512062	3.03E-10	5.53E-08	PIGX
cg22483610	0.04	0.031582996203651-0.0413353502739837	0.14	0.116939925306835-0.169675914553395	3.03E-10	5.54E-08
cg15744128	0.08	0.0652252886651519-0.0955233547572168	0.31	0.266435829437953-0.346800598457257	3.04E-10	5.56E-08	CCDC121
cg04042333	0.8	0.776721299119827-0.819303867053178	0.51	0.446931091974334-0.567744506408534	3.06E-10	5.58E-08
cg08543028	0.06	0.0433826878717324-0.0686091996219201	0.28	0.234075586076971-0.32839021197274	3.07E-10	5.60E-08
cg27470208	0.92	0.908817684155638-0.931350570285756	0.74	0.699559138172553-0.777123735944005	3.08E-10	5.61E-08
cg08698718	0.03	0.0277072690960089-0.0395238049264543	0.1	0.0868517214337201-0.10573376531561	3.09E-10	5.62E-08	INHA
cg26306994	0.12	0.109099921664311-0.140519649972874	0.36	0.313202701444488-0.400333662804727	3.09E-10	5.62E-08	LTBR
cg14731400	0.94	0.931883456584693-0.941335373120579	0.85	0.830240749625987-0.871046235094236	3.09E-10	5.62E-08
cg24207698	0.14	0.116812551541193-0.161597020163327	0.41	0.365624725370917-0.453296278324272	3.11E-10	5.66E-08	TTC21B
cg15229481	0.05	0.0490582970979413-0.0568882625902063	0.13	0.109447622639592-0.14400105602795	3.13E-10	5.68E-08	ANGPT4
cg00168694	0.05	0.0472158269767567-0.0605075528263353	0.41	0.310449271036839-0.502716303301679	3.13E-10	5.68E-08	ETS2
cg11761821	0.05	0.0452481542603206-0.0561133677379546	0.15	0.127156816987894-0.171092213035501	3.13E-10	5.68E-08	NEURL3
cg08035555	0.04	0.0353962471238959-0.0475466222322049	0.22	0.173780101496382-0.265676417831986	3.13E-10	5.68E-08	C19orf28
cg21276379	0.03	0.0264795230806141-0.033716496007265	0.09	0.0776371155993043-0.103536802828465	3.14E-10	5.68E-08	EPAS1
cg02739870	0.07	0.0566126192883986-0.0764764526428072	0.29	0.232823883350577-0.338780260453565	3.16E-10	5.72E-08	SLC12A7
cg04159878	0.05	0.0419909055532628-0.0538729397188048	0.42	0.318451253783079-0.528522928892792	3.17E-10	5.72E-08
cg02147126	0.1	0.0821531263532077-0.125725017924621	0.41	0.356455340013045-0.470027847313187	3.17E-10	5.72E-08	AZU1
cg02901136	0.21	0.195687036981274-0.233175014441699	0.46	0.418815000228637-0.504705356668942	3.17E-10	5.72E-08	S100A12
cg03176550	0.43	0.31057906846242-0.546815898904757	0.03	0.0269613659455891-0.0349886744350865	3.17E-10	5.72E-08	LAT
cg13966448	0.06	0.0492983078167122-0.0637300725315813	0.18	0.154098920294672-0.205832322194755	3.18E-10	5.72E-08	ROR2
cg10027487	0.05	0.0432406411612227-0.0534838878296585	0.13	0.112271736139043-0.148264239235127	3.19E-10	5.75E-08	CMTM4
cg22041033	0.03	0.0282776287775167-0.0321616191691379	0.09	0.0722381528991299-0.0998834143052358	3.20E-10	5.75E-08	LOC92659
cg25801976	0.04	0.0340572332636756-0.0452153810381518	0.33	0.238493815750132-0.424093967042221	3.22E-10	5.78E-08	KIAA0146
cg04407215	0.04	0.0354803359869743-0.0430406905033503	0.23	0.1606784556652-0.293722214818578	3.23E-10	5.81E-08
cg23314364	0.09	0.0595574721122617-0.116540669310431	0.39	0.342567750760103-0.427688242680224	3.26E-10	5.85E-08
cg10498391	0.24	0.232454446616931-0.24761521592142	0.34	0.324565283407064-0.361709637788554	3.27E-10	5.86E-08	LOC404266
cg05870586	0.05	0.0402061857709023-0.0511733223832886	0.17	0.140227008868286-0.207219970590044	3.28E-10	5.88E-08	HDAC4
cg03452174	0.04	0.0295128279920526-0.0436151565671872	0.23	0.184693261452945-0.279939768051163	3.29E-10	5.89E-08	RAB34
cg22061832	0.07	0.052318641827166-0.082243884802683	0.31	0.261402556826829-0.36379776042769	3.30E-10	5.91E-08	ITGA6
cg12646786	0.06	0.0463579990950841-0.0669640101731329	0.22	0.188402986391145-0.248516887105403	3.33E-10	5.95E-08
cg04818331	0.37	0.240128407899313-0.505108685568412	0.02	0.0159041289154466-0.0207702966850014	3.35E-10	5.99E-08	LAT
cg00929635	0.11	0.0887315203443567-0.12473183813514	0.48	0.401988893525173-0.556634549975996	3.36E-10	5.99E-08	DBNDD2
cg19356389	0.2	0.177667476669146-0.231896173011782	0.43	0.400670843480942-0.450122594122923	3.36E-10	6.00E-08	RING1
cg12805374	0.33	0.226556372317282-0.435904813041199	0.03	0.0277771408055727-0.0331508890665512	3.36E-10	6.00E-08	FMNL1
cg22786465	0.06	0.0470108459483744-0.0641702118655363	0.17	0.147583342914746-0.187886527077568	3.38E-10	6.03E-08	LY6G5C
cg26474124	0.07	0.064591251154162-0.0816725666060565	0.24	0.202824326138362-0.276245136899075	3.40E-10	6.06E-08
cg11988036	0.42	0.303022185993447-0.534534297715097	0.04	0.0352945553650595-0.0422726640120976	3.42E-10	6.09E-08
cg21164509	0.42	0.287148073212889-0.55175378349736	0.02	0.0162648015335545-0.0211770107800279	3.42E-10	6.09E-08
cg01404518	0.03	0.0235502959301593-0.0284691337760399	0.06	0.050231053120943-0.0620174388690036	3.48E-10	6.18E-08	ZNF433
cg00214791	0.1	0.0821837954057812-0.110616196113901	0.23	0.212299654542317-0.256585274078897	3.48E-10	6.18E-08
cg11919558	0.03	0.0302477604781003-0.0383207983489398	0.1	0.0856644742128971-0.119048991369255	3.48E-10	6.18E-08	SERTAD2
cg16203203	0.07	0.060782965142221-0.0842076454707594	0.26	0.221645823658609-0.307319663641042	3.49E-10	6.18E-08	STL
cg20865323	0.03	0.0271907079966542-0.0413531784944954	0.14	0.117778034314809-0.160333493858678	3.50E-10	6.20E-08	PHACTR2
cg08676425	0.04	0.0313008178260128-0.0416058627707735	0.14	0.109928597319496-0.161388323494819	3.50E-10	6.20E-08	TMEM91
cg21963854	0.1	0.0926854486474895-0.109673366485592	0.25	0.215888171514058-0.27790618682038	3.51E-10	6.21E-08	MIR548H4
cg06958535	0.9	0.894236872395079-0.915305205150798	0.58	0.498449112718822-0.657552215545906	3.51E-10	6.21E-08	LAX1
cg01447914	0.42	0.283576490349803-0.552081415096669	0.02	0.0174445578106378-0.0214239513400467	3.52E-10	6.22E-08	FERMT3
cg18430255	0.91	0.903162587697858-0.926165332207799	0.73	0.69484370999799-0.766904712923878	3.54E-10	6.24E-08	GRK5
cg19843457	0.08	0.0691216919644499-0.0844972682373882	0.22	0.18864845173922-0.25265448157483	3.56E-10	6.28E-08
cg15358372	0.03	0.0240693913025135-0.0373643093096581	0.17	0.131383279443045-0.198831884236707	3.57E-10	6.30E-08	HK1
cg05599550	0.05	0.041457698448305-0.0530372173586977	0.13	0.108784199271531-0.142191354977067	3.60E-10	6.34E-08	ABCC3
cg00221718	0.06	0.0502527564324141-0.0660221430943046	0.29	0.230120642723794-0.353392186452658	3.62E-10	6.37E-08
cg08498942	0.05	0.0503945389853826-0.0588066011347242	0.13	0.10988863288421-0.142038966174782	3.64E-10	6.40E-08	C6orf132
cg00560542	0.06	0.0513956231611441-0.0590314493578392	0.14	0.122469234046161-0.167419275867443	3.64E-10	6.40E-08	SYNPO2L
cg07171504	0.87	0.859124022891909-0.876174165468558	0.77	0.750713332712632-0.784973311285493	3.64E-10	6.40E-08	KLF10
cg14741474	0.36	0.250965217140567-0.4749035912042	0.03	0.0233178220157002-0.0280061588097134	3.65E-10	6.41E-08	SELPLG
cg17767185	0.93	0.924751902057144-0.936034900967308	0.85	0.832671576516288-0.866075644728468	3.67E-10	6.44E-08	PIP4K2A
cg15647311	0.05	0.0451063237757231-0.0528928193532605	0.18	0.144569914355587-0.211075182646416	3.68E-10	6.44E-08
cg05344747	0.16	0.129027712455863-0.194045266792115	0.48	0.430193093885298-0.52969779719492	3.68E-10	6.44E-08	CD59
cg26668608	0.43	0.31967470575733-0.535310044522401	0.05	0.0454844631559828-0.0513533933535624	3.68E-10	6.44E-08	PSD4
cg10338518	0.08	0.0636487844736809-0.0865856730494567	0.42	0.332586575185626-0.498286822536582	3.68E-10	6.44E-08	AFF1
cg03857198	0.05	0.0404985780924161-0.0581949239696773	0.45	0.343660655132247-0.5475579892089	3.69E-10	6.44E-08
cg07728479	0.05	0.0414370322688007-0.0541811077143042	0.15	0.129157320130238-0.177169900387302	3.69E-10	6.44E-08	ZNF853
cg14754555	0.18	0.157476982032759-0.199850515382753	0.46	0.411071136205886-0.502009286588476	3.69E-10	6.45E-08	GPD2
cg14200725	0.06	0.0553293556750698-0.0674379756610699	0.15	0.128275183572472-0.165131050173316	3.70E-10	6.46E-08	KCNH3
cg02987482	0.08	0.0613504604210127-0.0905272270627357	0.31	0.266411626231245-0.358318993063593	3.71E-10	6.46E-08	MLLT1
cg01681367	0.43	0.321524581378641-0.547190765890794	0.04	0.0284798248537688-0.0451421361693987	3.71E-10	6.47E-08	SPN
cg07301329	0.03	0.0246307105030744-0.0337631846192281	0.18	0.131665817909565-0.223088355277598	3.76E-10	6.54E-08	KIAA0182
cg08458912	0.6	0.537708159378349-0.667925879023326	0.88	0.869842340264908-0.885719685258275	3.77E-10	6.56E-08	MAP7D1
cg23098018	0.92	0.911687927283177-0.927678217966302	0.67	0.615512798252345-0.734182516761831	3.80E-10	6.60E-08	PIK3CD
cg27527018	0.07	0.063498232909997-0.0824593820947208	0.22	0.192648145814193-0.256691967457598	3.81E-10	6.61E-08	ATP6V0E2
cg01188914	0.37	0.35020333596561-0.381238838082034	0.55	0.518322839064629-0.577073382620629	3.81E-10	6.61E-08	PPM1F
cg02611085	0.06	0.0568972866991631-0.0697379430581331	0.13	0.120426695735235-0.141957358060287	3.81E-10	6.61E-08	KCP
cg25092540	0.81	0.776160031103787-0.841524193220514	0.93	0.921015420667765-0.929084450840709	3.81E-10	6.61E-08	NUP188
cg14919082	0.08	0.0676960535354708-0.0934034146876061	0.38	0.308643401178826-0.444585357747559	3.81E-10	6.61E-08
cg06599914	0.03	0.0240166741612173-0.030366434456292	0.09	0.0740355756814637-0.104796361670572	3.84E-10	6.65E-08	QSER1
cg09406795	0.08	0.067249124744042-0.087183486643112	0.21	0.186296245375183-0.240077634529296	3.87E-10	6.70E-08	PLCB3
cg24668061	0.63	0.530169572028918-0.724402316109097	0.94	0.935561460137154-0.950754060303041	3.89E-10	6.73E-08	FMNL1
cg27236973	0.07	0.0561701717762659-0.0781971960838366	0.24	0.203321682056259-0.269181144974945	3.90E-10	6.73E-08	KRT17
cg01209642	0.4	0.290238938681118-0.509505566926193	0.04	0.0332841158267525-0.0416536293123791	3.91E-10	6.75E-08
cg19224164	0.06	0.0580287768965715-0.0701511361622006	0.16	0.140596181920254-0.183045145733974	3.92E-10	6.77E-08	GRK4
cg07007118	0.04	0.032631568443596-0.0435686669355152	0.14	0.116623870201007-0.16730908218939	3.93E-10	6.77E-08	CXCR7
cg01439105	0.1	0.0935807448455013-0.10769029135166	0.18	0.16379643074102-0.191620204834834	3.94E-10	6.78E-08	UNKL
cg00945666	0.06	0.0474798938853343-0.0655740445373219	0.21	0.178669343504425-0.2483534423705	3.94E-10	6.78E-08	F11R
cg01088404	0.1	0.0814582810027095-0.118913109911916	0.33	0.298906148088476-0.370243556899401	3.97E-10	6.83E-08	HDAC7
cg03370106	0.05	0.041494592726709-0.0600504637845152	0.17	0.150596698021322-0.198023060433373	4.01E-10	6.89E-08	VGLL4
cg26052586	0.08	0.0705123127424477-0.0891339282252078	0.26	0.224971960201527-0.302720706635905	4.02E-10	6.90E-08	CABLES1
cg26027052	0.04	0.0369730670421774-0.0472496114006065	0.34	0.246620780372183-0.440423717093175	4.02E-10	6.90E-08
cg05989054	0.06	0.0508331711768739-0.0688056688014928	0.21	0.176312823724597-0.23606759553248	4.02E-10	6.90E-08	GAMT
cg15462501	0.11	0.100450044648005-0.121932489006365	0.21	0.196979060541857-0.227083127910896	4.12E-10	7.06E-08
cg09566995	0.07	0.0646173817178301-0.0806806506066944	0.3	0.23900884696939-0.353027014898031	4.13E-10	7.07E-08	TOLLIP
cg00465970	0.13	0.110151761982279-0.152083822856342	0.38	0.338866916914593-0.42761306012098	4.13E-10	7.07E-08
cg06937882	0.13	0.108040203065405-0.155962687123202	0.41	0.368811380221672-0.455925389327052	4.13E-10	7.07E-08	C20orf3
cg20740903	0.09	0.0628971993087637-0.1222313797963	0.46	0.400358308550902-0.510039746385158	4.14E-10	7.07E-08	TK1
cg24805411	0.1	0.0896910121355169-0.117105630617691	0.3	0.260887246377978-0.33643691335641	4.14E-10	7.07E-08	CCDC106
cg00952322	0.03	0.0289736440795756-0.0350528185855717	0.08	0.0687442045667263-0.0883713356796425	4.20E-10	7.16E-08	TEF
cg24257776	0.11	0.0813407624063991-0.130939561666613	0.36	0.330029069405267-0.385470634610237	4.21E-10	7.19E-08	LOC100129354
cg24183958	0.02	0.0192813675308159-0.0220486566409744	0.07	0.0528680349130117-0.0780762935389716	4.22E-10	7.19E-08	GRB10
cg13220900	0.63	0.54189947197007-0.725942559001305	0.95	0.946233018410235-0.957037615626824	4.22E-10	7.19E-08	DEF6
cg02930667	0.07	0.065099653279759-0.078997308803709	0.19	0.1622101389252-0.215275931257784	4.23E-10	7.20E-08	CYP27A1
cg19778003	0.08	0.0629849187155901-0.0892569958462784	0.26	0.22764283018169-0.299320113772155	4.23E-10	7.20E-08	TAGLN3
cg16766325	0.06	0.0556709277123579-0.0703537542994908	0.14	0.126869285799461-0.14953352875133	4.24E-10	7.20E-08	SPRY2
cg01277331	0.07	0.0623342179528133-0.0833993533362591	0.22	0.188991978070601-0.249055475328854	4.25E-10	7.22E-08	WNT10A
cg14599998	0.07	0.055399398963076-0.0789651536630996	0.23	0.204687725599069-0.263191038513725	4.26E-10	7.23E-08
cg06197482	0.06	0.0474003783691373-0.0652800794733761	0.2	0.164040063167335-0.234079467082068	4.26E-10	7.23E-08	NFIX
cg04165073	0.86	0.841279384659752-0.874035190770435	0.62	0.568124640381437-0.663698155139066	4.27E-10	7.24E-08	ETS1
cg04692506	0.88	0.866193089660254-0.885892715837894	0.8	0.790268394211093-0.80862667789156	4.29E-10	7.26E-08	SPI1
cg17714799	0.13	0.114991587732526-0.14765477697327	0.37	0.323305194894563-0.407727947510533	4.29E-10	7.26E-08	CASP6
cg00491418	0.05	0.0499259027018431-0.0572804356729342	0.09	0.0826363459757174-0.0931173181337598	4.33E-10	7.33E-08	LAMA4
cg00861646	0.11	0.102548247875681-0.1227469261488	0.33	0.285057149723348-0.384038818789309	4.35E-10	7.34E-08
cg17518965	0.42	0.298275733172648-0.549051833175831	0.03	0.0220544301858722-0.027992633142168	4.36E-10	7.37E-08	S1PR4
cg03989617	0.05	0.0396875538866317-0.052083787715203	0.14	0.119997637770155-0.162100831626626	4.37E-10	7.37E-08	GPR56
cg10716163	0.04	0.0409561244403681-0.0489348235897757	0.09	0.0807634871027446-0.0955793172158216	4.37E-10	7.37E-08	MUM1
cg09183124	0.1	0.0787754288003063-0.112214190532216	0.42	0.358507950352819-0.489577262900853	4.38E-10	7.38E-08
cg18468842	0.15	0.132383863172098-0.158634077667813	0.35	0.31068854291897-0.393115089846781	4.41E-10	7.42E-08	TP53RK
cg25001003	0.06	0.0566921255954669-0.0713003339288183	0.18	0.154190359867301-0.203700756994055	4.46E-10	7.51E-08
cg01039876	0.07	0.0615792421996701-0.0831294220633792	0.29	0.246794842565583-0.342897545507991	4.47E-10	7.51E-08	TGM5
cg18010131	0.27	0.245664153519254-0.287714206854284	0.5	0.459200227943493-0.536005835737503	4.48E-10	7.52E-08	AMPD3
cg05388840	0.06	0.051870422435501-0.0704856376843184	0.19	0.168672197144693-0.220574794668706	4.50E-10	7.56E-08	HIVEP3
cg11252953	0.48	0.377166238714899-0.59038660885662	0.06	0.0492151041484571-0.0679780593807622	4.52E-10	7.59E-08	C17orf101
cg06892898	0.04	0.0275575862333791-0.0441944001204519	0.18	0.146785481590908-0.208733814969692	4.56E-10	7.65E-08	ELMO1
cg27461254	0.04	0.0392262964261068-0.0497353159804987	0.16	0.130229509383415-0.186465051337176	4.57E-10	7.67E-08
cg06793974	0.26	0.182785179990107-0.342383444964024	0.03	0.0306632775841873-0.0354612371567688	4.59E-10	7.69E-08
cg23326607	0.87	0.848663929319085-0.895778281944801	0.63	0.588409682615083-0.662421095054694	4.61E-10	7.71E-08
cg03432176	0.1	0.0917119211387554-0.113954076864829	0.41	0.336658998994814-0.477828628868387	4.62E-10	7.72E-08	CD302
cg05004855	0.04	0.0392536388374792-0.046421782985765	0.13	0.105966572714512-0.145937863969081	4.62E-10	7.72E-08	CAMK2A
cg20275558	0.07	0.0566343381699131-0.0787247819579227	0.21	0.184909175145852-0.237752557716417	4.65E-10	7.77E-08	TMEM126B
cg07269682	0.08	0.0664362794947495-0.0922629698810671	0.3	0.245125875017626-0.35398419164063	4.66E-10	7.77E-08	TSPAN4
cg18101140	0.04	0.0351971935695395-0.0469292285883427	0.26	0.189056302757716-0.338592522223601	4.67E-10	7.78E-08	LOC100130987
cg04998379	0.05	0.0400547163589769-0.0540386621757423	0.19	0.15530648048967-0.219843902357492	4.68E-10	7.81E-08
cg13398482	0.37	0.28704235184349-0.456755898974424	0.05	0.0406189459367208-0.0626892915808193	4.69E-10	7.81E-08	BARX1
cg07535928	0.05	0.0374549257579916-0.0537971571967414	0.19	0.153361603182935-0.2237860736866	4.70E-10	7.83E-08	SLC25A21
cg14180030	0.03	0.0255358460933401-0.0329412301471856	0.11	0.0888940942917399-0.13086055802471	4.71E-10	7.83E-08	MEGF9
cg07836815	0.25	0.190481824791531-0.3160462202445	0.03	0.0276889034806516-0.0407978582794151	4.73E-10	7.86E-08	LIMD2
cg27073066	0.04	0.0318912957768363-0.0392781315531208	0.19	0.148079052826415-0.239486447602397	4.74E-10	7.88E-08	DOT1L
cg13277939	0.08	0.062400151192849-0.0944486317574429	0.39	0.329652860391872-0.454005029513452	4.75E-10	7.88E-08	CTAGE5
cg02253701	0.03	0.0305900755718068-0.0380142795915728	0.1	0.0832720917258374-0.112912913213853	4.75E-10	7.89E-08
cg14191024	0.15	0.12566303985388-0.1828450388381	0.48	0.431991213175493-0.53167765712901	4.76E-10	7.89E-08
cg20697025	0.03	0.0172896149577386-0.0332695087729162	0.19	0.153940071764835-0.227008237559187	4.76E-10	7.89E-08
cg26893787	0.04	0.0391355190491961-0.0494768038827007	0.11	0.0977923343200542-0.122202406237646	4.78E-10	7.92E-08	FUT6
cg03082779	0.06	0.0504013877452239-0.0756734511199293	0.26	0.220552512130718-0.30809000447643	4.78E-10	7.92E-08	ZMYND8
cg19725489	0.05	0.0456450100206322-0.0613157291761695	0.19	0.162952067331374-0.220814323640051	4.79E-10	7.93E-08	FCHO2
cg07033820	0.04	0.0357894695231775-0.0448725125931988	0.19	0.154217013981998-0.229604057225812	4.80E-10	7.93E-08	MTMR9L
cg21939017	0.05	0.0463559662332853-0.0560950302366336	0.18	0.147824037867202-0.217228473172474	4.81E-10	7.94E-08	ZNF624
cg01402099	0.91	0.903081075587037-0.915684669189494	0.8	0.7720969716344-0.823692181128956	4.84E-10	7.98E-08	LRRC43
cg05961212	0.12	0.103933712504274-0.129483027595044	0.3	0.261468602595931-0.336084057331023	4.84E-10	7.99E-08	ADPRH
cg21995686	0.08	0.0755540528963113-0.0909350190244818	0.19	0.171405679331346-0.216129865731302	4.90E-10	8.07E-08
cg16989646	0.11	0.0905098608175355-0.123509969020742	0.32	0.282696751635358-0.358247666582203	4.91E-10	8.08E-08	SLC25A15
cg10673833	0.49	0.373634191156834-0.610683048346276	0.04	0.0379807077401881-0.0479427073739187	4.93E-10	8.11E-08	MYO1G
cg18610205	0.54	0.421080469411105-0.656468131880977	0.05	0.0455927869955969-0.0629401029651585	4.95E-10	8.14E-08	BIN2
cg22669060	0.02	0.0191406891906392-0.0269119579598989	0.12	0.0950866517068315-0.146716073799217	4.97E-10	8.17E-08	IFNGR2
cg26697605	0.11	0.0944860617707752-0.115516842062708	0.33	0.281633340029108-0.377312935695313	4.98E-10	8.17E-08
cg02037349	0.04	0.0391859680746313-0.0487557777449732	0.17	0.141217522148994-0.201949795376968	4.98E-10	8.18E-08	UBA7
cg14664412	0.05	0.0501955995397864-0.054613608200143	0.45	0.34374857787346-0.555122088763684	5.00E-10	8.20E-08	CSTA
cg19713460	0.05	0.0352137788145648-0.0565984025560584	0.19	0.164566442436694-0.215073078763252	5.03E-10	8.24E-08	SYNGR1
cg03820795	0.32	0.209116904884173-0.425054368957223	0.02	0.020865525753197-0.0264205575553502	5.03E-10	8.24E-08	SPNS3
cg00730780	0.2	0.144917704702495-0.259517235302038	0.03	0.0276370808982934-0.0321462457899325	5.04E-10	8.25E-08	KIAA1462
cg13724170	0.88	0.872052329278883-0.881787548422469	0.8	0.781952010142186-0.813852578652559	5.04E-10	8.25E-08
cg05384139	0.08	0.0748501107712621-0.0860797062945874	0.27	0.224970075233315-0.320005048259256	5.04E-10	8.25E-08	PITPNM2
cg09217079	0.04	0.040163886195057-0.0478044296200176	0.08	0.0773413019638213-0.0920080021253028	5.11E-10	8.35E-08	GGTA1
cg04890934	0.06	0.0498309513110552-0.07106182361715	0.21	0.187272553378495-0.231272576169141	5.13E-10	8.37E-08	ZNF395
cg24442609	0.06	0.0504428014320365-0.0697616651517098	0.23	0.191329161519957-0.27673965515311	5.18E-10	8.46E-08
cg04678315	0.07	0.0637390297604364-0.0801321490624524	0.16	0.142211749120208-0.170231593597125	5.19E-10	8.46E-08
cg08042538	0.05	0.040602808599389-0.0585028281283597	0.19	0.154632811099231-0.221246923995234	5.25E-10	8.56E-08	FAM110A
cg06861426	0.03	0.0298337807334023-0.0378920469286411	0.16	0.123936319440021-0.194438581711532	5.25E-10	8.56E-08	SQSTM1
cg05240166	0.16	0.138512305045693-0.173920884502227	0.4	0.352952921377048-0.445583274551956	5.27E-10	8.57E-08	TMEM159
cg06664959	0.07	0.0614427816390827-0.0721425727144349	0.13	0.115167946886335-0.137155946269187	5.32E-10	8.65E-08
cg00606312	0.05	0.0419557429309788-0.0588322512913032	0.16	0.142174662362841-0.183799093524732	5.33E-10	8.66E-08	KMO
cg10859442	0.85	0.832767329394419-0.857678004869219	0.67	0.628093233844257-0.703399471273682	5.35E-10	8.68E-08	UCP3
cg26363039	0.04	0.0315853239801386-0.0542313430673874	0.22	0.185410951100501-0.246460264606566	5.35E-10	8.68E-08	LOC100292680
cg07957995	0.08	0.0707453408396073-0.0965997511816951	0.36	0.295867680171071-0.43189947421842	5.39E-10	8.74E-08
cg14609407	0.09	0.077700651342323-0.103497357315827	0.37	0.298041359622736-0.433654314717311	5.40E-10	8.74E-08	SLPI
cg27132471	0.05	0.0411514758979586-0.0575465656980254	0.13	0.115067575971405-0.138195202946674	5.42E-10	8.78E-08	SLCO3A1
cg02661034	0.4	0.373048610427243-0.418847424877514	0.59	0.559470872661231-0.613259022151778	5.44E-10	8.81E-08	LPCAT1
cg05637296	0.88	0.869373990780467-0.885233768367331	0.75	0.722281891399674-0.775715996134919	5.45E-10	8.81E-08	TMC8
cg20046343	0.36	0.261631896220132-0.46253683481739	0.04	0.0345177753204703-0.0426596845876098	5.48E-10	8.86E-08	FOXP4
cg04437762	0.08	0.0741198863676264-0.0885250849584571	0.2	0.175484632025804-0.231826572097293	5.49E-10	8.87E-08	IL6R
cg05311589	0.04	0.0397557802672049-0.0465611978680699	0.1	0.0837175745405559-0.107338070991645	5.50E-10	8.88E-08	SIAH1
cg00988346	0.07	0.0577258096041957-0.0839846386238219	0.22	0.194676018973443-0.25013337867575	5.51E-10	8.88E-08
cg03554552	0.07	0.0595300922422784-0.0794411013023406	0.2	0.171007194241827-0.227088953029094	5.51E-10	8.89E-08	CD3EAP
cg14995562	0.06	0.0454591261946388-0.0649165345812774	0.18	0.157937205624325-0.208715594013462	5.52E-10	8.89E-08	CSNK1E
cg18554789	0.04	0.0319669017879036-0.0404032962614684	0.34	0.239682785778143-0.449693867769248	5.55E-10	8.93E-08	HIPK2
cg15366353	0.09	0.0810298194961903-0.101007653265325	0.22	0.197472690933613-0.250604025727566	5.56E-10	8.95E-08	DSE
cg09942999	0.05	0.0456022287756403-0.0580674446349512	0.23	0.187006107238939-0.278273014697439	5.57E-10	8.95E-08	MTMR9L
cg22017309	0.05	0.037908602290206-0.0565152409069305	0.17	0.139654830500324-0.193953982335479	5.60E-10	9.00E-08	RAB3IL1
cg14439476	0.05	0.0386648614014997-0.053191383591734	0.15	0.122530793335508-0.172884028134677	5.64E-10	9.06E-08	TBC1D2
cg01710158	0.1	0.0916430006767644-0.117178343794232	0.21	0.198648138367741-0.229228944171967	5.65E-10	9.08E-08	CDC42EP2
cg12278179	0.36	0.257082539485081-0.455453163881354	0.05	0.0436591139787334-0.0467083045507222	5.68E-10	9.10E-08	PARVG
cg17996401	0.12	0.0997761563313881-0.132550082949772	0.29	0.257019202401965-0.314868140924463	5.72E-10	9.17E-08
cg03502076	0.03	0.0304265755488604-0.039434515443218	0.1	0.0880925536035813-0.120017283906957	5.77E-10	9.24E-08	CCNY
cg18899777	0.05	0.0432239094668757-0.0526253710083812	0.17	0.136455105413687-0.195538585842597	5.84E-10	9.35E-08	GRHL2
cg13492227	0.14	0.122774161118995-0.149719258176737	0.31	0.280369430740965-0.347096890855246	5.89E-10	9.42E-08	FGF11
cg14475875	0.07	0.0597297047894586-0.0814644278066686	0.23	0.197757130840908-0.269525921377128	5.90E-10	9.42E-08	HES1
cg01065586	0.08	0.0685940911172043-0.0821583910709208	0.19	0.163068545467884-0.212236697547952	5.93E-10	9.48E-08	MOCS2
cg25246246	0.16	0.129537680954046-0.186450379288052	0.43	0.401205528916993-0.468545933121599	6.00E-10	9.58E-08	ARHGAP27
cg15361231	0.13	0.109559953584851-0.159989991456612	0.44	0.386822855284278-0.493499701533297	6.01E-10	9.59E-08	GLRX2
cg27165884	0.1	0.092980043944786-0.116215589050557	0.21	0.194854509974817-0.223888487589398	6.02E-10	9.60E-08	MARVELD1
cg04390328	0.06	0.0505388281499621-0.0685421034894853	0.3	0.232395520273441-0.362213639181799	6.03E-10	9.61E-08	LOC285629
cg15823982	0.05	0.0424695207559733-0.052505493553765	0.1	0.0910269643252864-0.11004166461011	6.07E-10	9.66E-08	SERPINB8
cg01154505	0.96	0.957701908601379-0.965221990494173	0.77	0.712292991590583-0.825777340572933	6.07E-10	9.66E-08	FBLN7
cg13954667	0.13	0.12089630312014-0.142696873679132	0.25	0.229281426096827-0.274578141109837	6.08E-10	9.66E-08
cg20265062	0.1	0.0888547075221894-0.107850816078021	0.23	0.20447061676753-0.256994970031121	6.08E-10	9.66E-08
cg12963560	0.08	0.0690019462164445-0.0909916865992476	0.22	0.196813438230385-0.250284589639723	6.08E-10	9.66E-08	MAP7
cg11497957	0.04	0.0352142978720663-0.0532360076186709	0.18	0.148709687327214-0.202387947701944	6.09E-10	9.67E-08	ZNF572
cg09548403	0.06	0.0469111832258227-0.0644889789823465	0.19	0.157339650876306-0.221737120846283	6.13E-10	9.73E-08
cg19672546	0.06	0.0376460844027242-0.0797515060072291	0.27	0.239137493097631-0.309653941876376	6.14E-10	9.73E-08	PLEC1
cg18027174	0.12	0.106851853002768-0.128652095939457	0.28	0.250623590027324-0.31746087831142	6.18E-10	9.79E-08	ADPRH
cg11963912	0.04	0.0402333961940397-0.0492545795600645	0.12	0.103795006972356-0.138300244187587	6.21E-10	9.84E-08	GPRC5C
cg07417284	0.04	0.0422174112988991-0.0461109432440097	0.13	0.106536270526717-0.151338793603814	6.30E-10	9.97E-08	ABR
cg15997393	0.92	0.907788591277868-0.92524257902755	0.66	0.592430768358928-0.724085772405201	6.32E-10	9.98E-08	MAD1L1
cg14651518	0.42	0.329969366419176-0.510831621292869	0.07	0.0553634156773075-0.0765850595884219	6.32E-10	9.99E-08	SEMA3B
cg13461447	0.04	0.027346250270337-0.0453533196488854	0.19	0.15281204263207-0.222971027321224	6.36E-10	1.00E-07
cg16628135	0.7	0.612190449610669-0.793578880624061	0.96	0.95401521983262-0.961312169519948	6.40E-10	1.01E-07	BAIAP3
cg03351487	0.17	0.143667944206264-0.194332482001653	0.54	0.476351865283913-0.610551365968471	6.41E-10	1.01E-07	STK39
cg02519892	0.06	0.0529449007439096-0.0664916616712293	0.13	0.118032216533344-0.140539753283922	6.47E-10	1.02E-07
cg00862408	0.48	0.353158519467958-0.597252413701631	0.04	0.0397089181026697-0.0474520558874233	6.47E-10	1.02E-07	TBC1D10C
cg07512258	0.9	0.89357721445375-0.911183271530168	0.71	0.661953057629512-0.757834126406112	6.48E-10	1.02E-07	CAMK2G
cg19090861	0.05	0.042240916836599-0.0643437267252162	0.2	0.17011979057703-0.231195393230393	6.51E-10	1.02E-07	CD248
cg07749664	0.05	0.0418161764166545-0.0524464275014337	0.13	0.111875009529148-0.14861664658649	6.52E-10	1.02E-07	KLF5
cg16815882	0.11	0.0966188559765848-0.119765766070564	0.3	0.254814410343456-0.338530207353142	6.53E-10	1.03E-07	KIAA0319L
cg21691367	0.08	0.0708795055604217-0.0949931620864915	0.3	0.24984341466787-0.358951307795917	6.54E-10	1.03E-07	MTHFD1L
cg20580655	0.05	0.0480973584518301-0.0575008652683318	0.12	0.105212356309148-0.130377688336605	6.59E-10	1.03E-07
cg14479136	0.08	0.0660265221286578-0.0898582868411242	0.25	0.211321080168189-0.281166047955242	6.60E-10	1.03E-07	GPSM1
cg06939970	0.91	0.899148284163915-0.915502760646289	0.8	0.78335947454275-0.825446016140633	6.62E-10	1.04E-07
cg04569608	0.06	0.055092025136675-0.0646947328316105	0.13	0.116743800822296-0.148390562112389	6.64E-10	1.04E-07	PLCB3
cg13487666	0.07	0.0548774140550353-0.0786036778272953	0.24	0.20280366069156-0.281684381631319	6.69E-10	1.05E-07	NEK6
cg20611882	0.03	0.030520712352668-0.0391907933054219	0.15	0.111656986896926-0.190976853522739	6.71E-10	1.05E-07	GPR177
cg13110239	0.15	0.143378868217278-0.159819924121666	0.25	0.230809047004639-0.268640030149125	6.75E-10	1.05E-07	CSNK1E
cg09370594	0.7	0.628823733579939-0.761368801249967	0.94	0.928994566851079-0.952326010000699	6.83E-10	1.07E-07	LINGO3
cg23361127	0.13	0.10182758698641-0.154076078405439	0.44	0.39454207521276-0.485819555057158	6.84E-10	1.07E-07
cg01479187	0.07	0.0594756885344955-0.0863669056199239	0.32	0.261310758579011-0.371388104854024	6.88E-10	1.07E-07
cg02516101	0.07	0.0578454788691219-0.0860939482547115	0.27	0.229514354329806-0.30696749355011	6.88E-10	1.07E-07	CSNK1E
cg00205485	0.03	0.0286445958125686-0.0329490488190666	0.07	0.060407659858195-0.0798732488969971	6.89E-10	1.07E-07	RAB13
cg06554744	0.59	0.480370700174511-0.69278519470324	0.94	0.935424731850316-0.950787667475946	6.90E-10	1.07E-07	FLII
cg15251311	0.15	0.135763597423292-0.158450505057599	0.28	0.254318197393948-0.30409088186629	6.95E-10	1.08E-07	C6orf125
cg13850019	0.06	0.0504288999115932-0.0604549268456772	0.16	0.1339308525594-0.184973957404921	6.96E-10	1.08E-07
cg26427436	0.03	0.028748715869505-0.0359405061023037	0.08	0.0672538013905383-0.0882021251017168	6.97E-10	1.08E-07	FAM59A
cg24171453	0.09	0.0762519031778371-0.0984683033826453	0.24	0.210107100586787-0.267573471755333	6.98E-10	1.08E-07	SPTLC2
cg23365563	0.1	0.0844276655242003-0.116008087267495	0.31	0.265800858524118-0.346860536238864	6.99E-10	1.08E-07
cg23245289	0.1	0.089589087318974-0.113372528324747	0.34	0.27810262428027-0.39526923722365	6.99E-10	1.08E-07	GPR124
cg13746740	0.07	0.0572303056559149-0.0825820457330477	0.24	0.207724148684219-0.275286882099399	7.02E-10	1.09E-07
cg25968394	0.11	0.0982360216372374-0.124420371314482	0.5	0.413025545989151-0.580017601129455	7.03E-10	1.09E-07
cg07319315	0.21	0.170204725457383-0.240058675529903	0.54	0.490179163791471-0.58634285258548	7.03E-10	1.09E-07	MGAT5
cg00236832	0.05	0.0415654790495918-0.0540429755851137	0.12	0.109080399268823-0.140567492590021	7.06E-10	1.09E-07	RARA
cg13801402	0.14	0.121896126398501-0.165888029811131	0.52	0.45015768016985-0.58735298459744	7.06E-10	1.09E-07	BCL2L15
cg05049329	0.47	0.357416913843118-0.590436216328051	0.04	0.0374619279156904-0.0436298662720776	7.07E-10	1.09E-07	ITPKB
cg13423759	0.04	0.0329751284485937-0.0569227636200756	0.25	0.21239853691031-0.296553592108391	7.08E-10	1.09E-07
cg13919466	0.04	0.030880869709586-0.0423144578756659	0.21	0.151904181558756-0.261601875240232	7.09E-10	1.09E-07	COL16A1
cg06961439	0.06	0.0518279333951068-0.0697601105561958	0.19	0.164829195194691-0.222153934729099	7.09E-10	1.09E-07	ATP6V0E2
cg10040748	0.04	0.028017945180844-0.0421783072835571	0.15	0.125355690063604-0.180723872168172	7.10E-10	1.09E-07	RCOR3
cg12080909	0.08	0.0730672804748972-0.0914605502149618	0.2	0.170974809075633-0.219406492672069	7.14E-10	1.10E-07	GIT1
cg27507284	0.06	0.0543193226482259-0.0678675105493033	0.21	0.172030895289008-0.249113879448867	7.15E-10	1.10E-07	NFE2L2
cg05551922	0.03	0.0219189040137571-0.0292061169586054	0.1	0.0776877597457062-0.115932910776061	7.16E-10	1.10E-07	GPX1
cg00956142	0.1	0.0945264457004096-0.111870958253321	0.28	0.24316313907401-0.326112607146647	7.21E-10	1.11E-07	PHACTR4
cg11482794	0.04	0.0321679445716785-0.0454270798327381	0.2	0.160467932482973-0.247189155173658	7.23E-10	1.11E-07	TGFBI
cg12262564	0.05	0.046798736905159-0.0630171422602722	0.2	0.16028473457679-0.232458162152309	7.23E-10	1.11E-07	IQGAP3
cg15923513	0.04	0.0328989296274233-0.0427436830919579	0.12	0.0936787543370038-0.136764158075508	7.23E-10	1.11E-07	CD302
cg24480859	0.02	0.0133767218547026-0.0175523446999614	0.07	0.0534971696914634-0.0862295237585933	7.24E-10	1.11E-07	SLC2A5
cg17517296	0.05	0.0457902287477792-0.0598014897560227	0.44	0.331322423137339-0.546833888315082	7.25E-10	1.11E-07
cg17037231	0.07	0.0609802624685516-0.0740580472596188	0.12	0.11335069690253-0.119125498716804	7.26E-10	1.11E-07	ACCN4
cg04728310	0.04	0.0360936146071564-0.0493756496899066	0.23	0.185949208161286-0.281933157856501	7.29E-10	1.12E-07
cg04720065	0.88	0.86949792478138-0.888821893261257	0.73	0.696311217960782-0.762953472993075	7.33E-10	1.12E-07
cg16689761	0.09	0.0852677143256255-0.101168739425909	0.25	0.219182571370462-0.289075765519595	7.35E-10	1.12E-07	KIAA1147
cg03797115	0.06	0.0527974895027198-0.0744072154869532	0.39	0.302783563101653-0.471596726625632	7.41E-10	1.13E-07	CASP6
cg04702872	0.05	0.0480598653692885-0.0591975596457754	0.16	0.133942752579091-0.179827876316085	7.43E-10	1.13E-07
cg14507088	0.06	0.0479980534976786-0.0621973993032194	0.14	0.120868857025626-0.151827762892998	7.45E-10	1.14E-07	PIP5KL1
cg23927970	0.05	0.0367721103961662-0.0611288689874928	0.26	0.217861054705124-0.306992520027215	7.45E-10	1.14E-07	RNH1
cg01881322	0.04	0.0377556404891548-0.0508517201061097	0.13	0.110721875245273-0.148813449133435	7.46E-10	1.14E-07	LRRC1
cg04881095	0.9	0.890783710254333-0.912159280727949	0.8	0.787109075915267-0.817651738585477	7.48E-10	1.14E-07	KLHL29
cg27409015	0.07	0.0521720062005345-0.090856233078997	0.29	0.253838479981463-0.33572020536728	7.49E-10	1.14E-07	GALNT5
cg23240927	0.05	0.0352182194492061-0.0580242107889509	0.47	0.361144650500261-0.574376973762486	7.49E-10	1.14E-07	TOLLIP
cg12002745	0.05	0.0386269642886431-0.0537762676282771	0.28	0.207661254155181-0.347460041002832	7.51E-10	1.14E-07
cg24966363	0.06	0.0461475582675578-0.0641848143540654	0.18	0.150451581245027-0.202923166283757	7.51E-10	1.14E-07
cg02144954	0.04	0.031004034362907-0.0406371965312625	0.11	0.0917594191555016-0.124964650757744	7.56E-10	1.15E-07	GPRC5C
cg08091050	0.19	0.168039384469022-0.212526493743542	0.48	0.425447848452262-0.540451704304713	7.56E-10	1.15E-07
cg09397246	0.05	0.0392781280284756-0.0596652845678892	0.22	0.18108628075867-0.255066547612113	7.56E-10	1.15E-07	FES
cg10899099	0.04	0.0377459366619881-0.0476403024491194	0.11	0.0923332935254605-0.119058766379638	7.57E-10	1.15E-07
cg20253913	0.14	0.121405420317639-0.151136976359813	0.28	0.252373532739199-0.299170581977713	7.58E-10	1.15E-07	KRTAP10-9
cg27583010	0.74	0.707212459292388-0.772330525468402	0.38	0.317035913430687-0.444160230140501	7.64E-10	1.16E-07	CORO1A
cg02749463	0.16	0.138936331548169-0.189906237080335	0.41	0.376134248670567-0.449614365182187	7.67E-10	1.16E-07	HOXB3
cg11093142	0.07	0.0578832254237101-0.0775534985802459	0.24	0.205312693710228-0.283640890481942	7.76E-10	1.17E-07	RCBTB2
cg12647574	0.08	0.0590818952899724-0.092728289629426	0.35	0.292995641153848-0.403319478152014	7.77E-10	1.17E-07
cg25922751	0.52	0.406980796577074-0.624518557724631	0.05	0.0249533498617568-0.0718388672312072	7.77E-10	1.17E-07	NCOR2
cg04098194	0.03	0.0249459501760864-0.0299019903916099	0.06	0.0553694055375481-0.0711741026695762	7.82E-10	1.18E-07	ACAP3
cg19001909	0.96	0.95789828940403-0.970937909216269	0.84	0.804731519324549-0.867134862245175	7.83E-10	1.18E-07	C17orf108
cg18763165	0.03	0.0287708261722979-0.039927443925218	0.15	0.117636792691188-0.187185194018086	7.83E-10	1.18E-07
cg24323958	0.08	0.0696511308877129-0.0890559504748394	0.31	0.249710893233999-0.360401238941769	7.92E-10	1.19E-07	SLC25A24
cg24737761	0.09	0.0772353162425918-0.0995777072275655	0.51	0.418879434780286-0.60184476793296	7.92E-10	1.19E-07
cg01059100	0.09	0.077330731354775-0.099424811256125	0.28	0.241503896566966-0.327426301985284	7.95E-10	1.19E-07	PYCARD
cg02363737	0.91	0.908952231749527-0.918571096042581	0.88	0.870263664847095-0.881091076719615	7.95E-10	1.19E-07
cg13355542	0.08	0.0704965812999547-0.0993216410735002	0.27	0.2326857153701-0.310666746577848	7.96E-10	1.20E-07
cg04978408	0.04	0.032445332156346-0.0390457425263654	0.08	0.06876249767201-0.0866538492623709	7.97E-10	1.20E-07	UBXN11
cg18728493	0.93	0.927835390388661-0.938612099148433	0.83	0.809410879559412-0.858210199232597	8.00E-10	1.20E-07	CAMP
cg20905621	0.13	0.122934541164284-0.144348002760116	0.25	0.228062861506165-0.272845396900334	8.01E-10	1.20E-07
cg27579771	0.12	0.102198178153129-0.138135388335619	0.38	0.325088430818878-0.425806533038231	8.04E-10	1.20E-07	ARHGAP26
cg22216196	0.69	0.587040034451052-0.800405225853439	0.97	0.96834753790056-0.972533167606192	8.09E-10	1.21E-07	RASAL3
cg16240816	0.88	0.86825266814309-0.8955476764677	0.7	0.657387705866947-0.734943913820005	8.09E-10	1.21E-07
cg06439655	0.29	0.206492287122027-0.383340926387322	0.03	0.025553070107965-0.0346441872059367	8.22E-10	1.23E-07	RNF44
cg22163059	0.09	0.0698060729634276-0.109729627305083	0.34	0.297347444919059-0.388499229018928	8.29E-10	1.24E-07	POU6F1
cg11921958	0.3	0.284035152038121-0.321355887174894	0.52	0.481240215960275-0.557208966693251	8.29E-10	1.24E-07	ANKRD13D
cg01172899	0.1	0.0849481523311227-0.116910821563977	0.26	0.23190236764366-0.278304217067077	8.30E-10	1.24E-07	SLC16A14
cg04138591	0.73	0.693037187769676-0.767038049955135	0.91	0.898328446659898-0.925469667428461	8.32E-10	1.24E-07
cg03966751	0.04	0.031687768469644-0.0456995565053619	0.2	0.151815897850405-0.254146682564234	8.36E-10	1.25E-07
cg14001992	0.11	0.0975143812321941-0.123149901978807	0.33	0.282267847549448-0.372656089673344	8.37E-10	1.25E-07	TRIM2
cg19901523	0.45	0.315333055285118-0.584736103832766	0.03	0.0222025976788009-0.0306223109328533	8.37E-10	1.25E-07
cg09757644	0.91	0.901703037841879-0.918083091446303	0.8	0.773943274664096-0.823780343464215	8.38E-10	1.25E-07
cg05539509	0.3	0.204768745151462-0.393280877427638	0.03	0.0307753607946206-0.036597669359105	8.38E-10	1.25E-07	OSM
cg27054514	0.47	0.367677447029079-0.574657934938931	0.9	0.889846022357533-0.918667645297742	8.39E-10	1.25E-07	MORN1
cg04823720	0.04	0.0327021378187915-0.0405905822914232	0.09	0.0772067983994418-0.0972759140173688	8.40E-10	1.25E-07	SLC25A13
cg26226650	0.04	0.0349305698066388-0.0414920937362804	0.35	0.240230374411081-0.457445288093598	8.42E-10	1.25E-07	GNAI2
cg14053764	0.85	0.8330685633138-0.860885598536332	0.68	0.644223940977015-0.711732973175959	8.44E-10	1.25E-07	FBXO34
cg21574244	0.14	0.11782427262752-0.159836187111628	0.43	0.377393485651741-0.481143648841235	8.45E-10	1.25E-07	GANC
cg27214030	0.03	0.0309177495906169-0.0378631661763793	0.09	0.0782234927940089-0.106667761770443	8.51E-10	1.26E-07	NRM
cg01180479	0.59	0.478298349638299-0.693796768050922	0.94	0.93443913375114-0.947845605204033	8.54E-10	1.27E-07	MAP3K11
cg16162970	0.12	0.0860876921820133-0.153658550611158	0.42	0.372068363820857-0.46016795908028	8.56E-10	1.27E-07	PACS2
cg01704474	0.15	0.124495017931902-0.168779417926074	0.32	0.300944750346243-0.346034550338513	8.57E-10	1.27E-07	RNH1
cg10185478	0.05	0.0470245066642774-0.0575778426859507	0.15	0.129113051327741-0.179276587467287	8.62E-10	1.27E-07	NDE1
cg10667895	0.05	0.0460039791714624-0.0603194037446202	0.4	0.299151785183391-0.506970397917224	8.64E-10	1.28E-07
cg18204321	0.03	0.0259707267000803-0.043943317921569	0.15	0.125640178078879-0.165632429430333	8.67E-10	1.28E-07	TGIF1
cg00113675	0.06	0.0390569932427042-0.0761839534347405	0.38	0.304380274011203-0.465125455021182	8.70E-10	1.28E-07	HLA-H
cg09569347	0.85	0.833917253112754-0.861774124988009	0.59	0.530492495175081-0.645057077082004	8.80E-10	1.30E-07	HLA-E
cg01477971	0.11	0.0821801985081116-0.133322846269521	0.41	0.363422479727792-0.463340522053594	8.82E-10	1.30E-07	TMEM182
cg05149213	0.12	0.103254654503449-0.133855246618521	0.28	0.254933592513012-0.314918213756557	8.88E-10	1.31E-07	SLC25A28
cg24199463	0.82	0.797529192346917-0.837996075913412	0.64	0.607388533408497-0.665663964452458	8.94E-10	1.32E-07	ATP11A
cg23244095	0.13	0.114944306449628-0.153951318188252	0.32	0.29292972070652-0.343214267546953	8.95E-10	1.32E-07	C1orf70
cg04926881	0.09	0.079056641861483-0.109453851413962	0.25	0.22347167370175-0.284769384912913	8.97E-10	1.32E-07
cg10169194	0.02	0.0189121662099519-0.0242896450490378	0.06	0.0533864567312657-0.0765669393229728	8.98E-10	1.32E-07	TEF
cg06605158	0.03	0.0248887981200543-0.032335495319192	0.09	0.0763752052816666-0.108273637259043	8.99E-10	1.32E-07	PROCR
cg02078525	0.08	0.0701442226224726-0.0927712729671943	0.31	0.249413373293231-0.368884993468402	9.00E-10	1.32E-07	CDH5
cg03244997	0.18	0.159716974198717-0.208618808058615	0.41	0.380794524722195-0.442967413754224	9.01E-10	1.32E-07	ARHGAP27
cg19831846	0.05	0.0394655788264049-0.0536617664040233	0.12	0.109158889864774-0.137833607697185	9.02E-10	1.32E-07	MCFD2
cg02108620	0.15	0.130410585703857-0.162298155382444	0.33	0.291736634244337-0.358544141534413	9.06E-10	1.33E-07	ULK4
cg01352090	0.05	0.0418399806621387-0.0644332308511488	0.21	0.178560499039648-0.24564866314959	9.08E-10	1.33E-07	ADCY9
cg14770958	0.06	0.0503922837767553-0.0678881242640864	0.19	0.158119978923187-0.220589012041326	9.11E-10	1.33E-07	TAGLN3
cg07905965	0.04	0.0329004599634089-0.0442488882443459	0.1	0.0894589184746306-0.110908970051171	9.17E-10	1.34E-07
cg06784691	0.12	0.113185253651928-0.1340194491507	0.29	0.255150608740503-0.331531442779516	9.18E-10	1.34E-07
cg05877109	0.03	0.0288107907138057-0.0408068248490328	0.15	0.127572928257722-0.182061395920126	9.21E-10	1.35E-07	BCL2L2
cg02061820	0.06	0.0526059530099224-0.0636196548733528	0.29	0.217165457274718-0.368366683273817	9.24E-10	1.35E-07	MBNL1
cg01044293	0.12	0.112704989425321-0.135173222775897	0.26	0.233720239042346-0.289501180479923	9.26E-10	1.35E-07	ITGA6
cg16013543	0.06	0.0509191044164553-0.0610298425115032	0.12	0.105901487261338-0.13420338192037	9.31E-10	1.36E-07	ATP8B2
cg13736811	0.11	0.0971117738122143-0.122259655511689	0.34	0.288800480673932-0.387831896205645	9.36E-10	1.36E-07	TMEM91
cg05729480	0.14	0.12069571078974-0.162909878269667	0.4	0.355981680677827-0.447635196831103	9.39E-10	1.37E-07	Sep-09
cg05756780	0.1	0.0940485240044877-0.111407571825753	0.23	0.204321832298957-0.261957644401769	9.44E-10	1.37E-07	IL6R
cg13703437	0.09	0.0691752585574602-0.106111313123836	0.4	0.332917637226856-0.476034391330005	9.47E-10	1.38E-07	FYB
cg00725635	0.05	0.0469773031693941-0.0584381504609693	0.15	0.125763981485136-0.165705442067795	9.49E-10	1.38E-07	B3GALT2
cg01928779	0.03	0.0230566772684787-0.0283324680662673	0.06	0.050318511080055-0.0619096261997522	9.50E-10	1.38E-07	DCAF12
cg27530239	0.1	0.0849149065268966-0.105533304062575	0.17	0.160215711460042-0.174982362127913	9.52E-10	1.38E-07	CALCOCO2
cg16588163	0.1	0.0765407568775624-0.115990734558273	0.34	0.300409392649896-0.380566953227887	9.53E-10	1.38E-07	IL1RAP
cg23202722	0.05	0.0427633905931157-0.0553787231916305	0.39	0.283497589304906-0.49163345835187	9.56E-10	1.39E-07	PHC2
cg07236781	0.95	0.941152592220861-0.958861709107055	0.81	0.772380900025572-0.839877144063574	9.57E-10	1.39E-07	RUNX3
cg05496814	0.06	0.0574151139823422-0.0677404086021486	0.21	0.16857756476446-0.244370871989242	9.58E-10	1.39E-07
cg10785340	0.06	0.0454072132192109-0.0662194841950732	0.31	0.238729875860386-0.38538514739435	9.59E-10	1.39E-07	H2AFY
cg05099952	0.19	0.171537673154103-0.206956287206035	0.39	0.351434862946506-0.422782412397883	9.62E-10	1.39E-07	CD2BP2
cg02129885	0.03	0.0300813751568508-0.0383794039262885	0.12	0.0983396604960861-0.142015816690527	9.70E-10	1.40E-07
cg18973586	0.96	0.953015871015668-0.964320908377911	0.88	0.859599950486402-0.897188447067764	9.70E-10	1.40E-07	DGKQ
cg14678460	0.91	0.905916699803105-0.922125923217973	0.84	0.824385799580843-0.851191781129395	9.74E-10	1.41E-07
cg05883167	0.05	0.0436931705493026-0.0512377450478967	0.1	0.0907376726348534-0.118747930715028	9.75E-10	1.41E-07
cg10888337	0.31	0.206198132568793-0.417717389089486	0.02	0.014436857452943-0.0191340698633214	9.76E-10	1.41E-07	WNT7B
cg03840289	0.15	0.128644182380699-0.174026156438182	0.41	0.37127039734901-0.451295325529743	9.78E-10	1.41E-07	MXD4
cg23175055	0.04	0.0374451558207231-0.0498393380362197	0.11	0.0980791329185362-0.125079603217548	9.79E-10	1.41E-07	CLIC1
cg22522066	0.02	0.0188878626731583-0.0231211763662323	0.06	0.05241505904702-0.072943683741036	9.81E-10	1.41E-07	SPINT2
cg13999330	0.65	0.573685371561241-0.730113405584863	0.94	0.9277966083261-0.942890110709638	9.82E-10	1.41E-07	CHST12
cg21938436	0.07	0.0622218448061394-0.0727571841754114	0.16	0.135853064730216-0.18390460733759	9.85E-10	1.42E-07	ADAMTS9
cg23414595	0.11	0.0937036359029771-0.129865284219112	0.34	0.298901381596571-0.38161810402921	9.88E-10	1.42E-07	ZMAT5
cg02212836	0.88	0.869824483495408-0.8965160592135	0.57	0.495426090674489-0.646621484699552	9.88E-10	1.42E-07	LY86
cg05243438	0.04	0.0413020425173141-0.0483031655676233	0.11	0.0938186219949771-0.124599468470443	9.89E-10	1.42E-07	FAM19A3
cg14483244	0.09	0.0836247228157705-0.098011238772557	0.18	0.16059795635819-0.195592909588122	9.94E-10	1.43E-07	HDAC5
cg20062681	0.26	0.22777051790724-0.294477138828397	0.53	0.493245420927429-0.568963238166818	9.96E-10	1.43E-07
cg21381511	0.03	0.0293163922305843-0.0371431923516136	0.11	0.0881112132628137-0.124702632029675	1.00E-09	1.43E-07	SUFU
cg19504184	0.1	0.0859888630524935-0.112579121283402	0.26	0.226816460160632-0.286136710572661	1.00E-09	1.44E-07
cg11832408	0.06	0.0563986047375515-0.0700623221048732	0.15	0.131104432862677-0.169495650057023	1.00E-09	1.44E-07	FLI1
cg12675571	0.05	0.0392852336141426-0.0511436498348682	0.11	0.098724668311883-0.126495583451431	1.01E-09	1.44E-07	LOC728264
cg07987890	0.1	0.0912680232953532-0.108623816473329	0.19	0.172335606302374-0.206295203584701	1.01E-09	1.44E-07	MIR548H4
cg01441127	0.22	0.197034094723611-0.243017122216941	0.52	0.469360021945517-0.576748355606336	1.01E-09	1.45E-07	MR1
cg10331989	0.59	0.49466186188446-0.682740870421065	0.93	0.917609891810093-0.939964057218952	1.01E-09	1.45E-07
cg24520538	0.26	0.178918384915616-0.342207175133833	0.02	0.0191374158305571-0.0252464549486728	1.02E-09	1.46E-07
cg05731808	0.11	0.0976933956549626-0.120363330613602	0.28	0.241166047057577-0.314964704117506	1.02E-09	1.46E-07	ITGA6
cg04334723	0.14	0.123957657476177-0.16214034258352	0.39	0.343795207852103-0.445585043124344	1.02E-09	1.46E-07	CALR
cg03395562	0.03	0.023074031992067-0.0295424187502642	0.09	0.0733532000677665-0.107377928049932	1.02E-09	1.46E-07	ZNF827
cg25234117	0.08	0.063959277026835-0.0951270366710017	0.24	0.213053640839259-0.276804009195745	1.03E-09	1.46E-07	PLCH1
cg06964027	0.03	0.0329856497625025-0.0364733105565803	0.24	0.153854510292765-0.322721928161699	1.03E-09	1.47E-07	MUC2
cg23847017	0.06	0.0494508373433019-0.0623902427840115	0.3	0.221133735852665-0.382974374388654	1.04E-09	1.48E-07	PHACTR4
cg23247595	0.04	0.032275991586307-0.0389441736031276	0.07	0.0613268904325708-0.0728042762611228	1.04E-09	1.48E-07	FDX1L
cg17534540	0.05	0.0443996386151274-0.0560721177640994	0.21	0.16950691125925-0.250295666243043	1.04E-09	1.48E-07
cg06204638	0.06	0.0523246496951625-0.0718304948392358	0.16	0.147406037067103-0.180703050833563	1.05E-09	1.49E-07	SPIRE1
cg26666978	0.05	0.0471029837917853-0.0599158390129729	0.19	0.152653383123633-0.224077349637031	1.05E-09	1.49E-07
cg19699088	0.03	0.0254124245115044-0.0286864315546481	0.06	0.0535582410820875-0.070721888069958	1.05E-09	1.50E-07
cg05290481	0.04	0.0368705089784673-0.0424558407356252	0.06	0.059516651600427-0.0678041440404228	1.06E-09	1.50E-07	KIAA1530
cg12375586	0.91	0.900754599751432-0.92141139844745	0.7	0.651854334558603-0.75714897489166	1.06E-09	1.50E-07	C7orf44
cg25722029	0.06	0.053279981164509-0.0746877620569854	0.21	0.181813743429145-0.240013786800745	1.06E-09	1.50E-07	ZSWIM4
cg07697082	0.03	0.0223667660364466-0.0296134151053146	0.07	0.0620661893348723-0.0852657110725446	1.06E-09	1.50E-07	SNX16
cg26118943	0.07	0.0558898167016642-0.0888289034563296	0.28	0.240864726176166-0.322507514477204	1.06E-09	1.50E-07	SNX18
cg15707833	0.03	0.0218521469184204-0.0283138502841018	0.08	0.0652628831285685-0.092516533072667	1.06E-09	1.50E-07
cg00024989	0.04	0.032404901407174-0.0390639275419173	0.19	0.127568640980808-0.259311231232867	1.06E-09	1.50E-07
cg04809787	0.04	0.0386485777906679-0.0496076965150015	0.12	0.100105859157095-0.134295248671501	1.07E-09	1.51E-07	CHRNB1
cg10334354	0.05	0.0433582403626267-0.0524257813220767	0.16	0.128063463125097-0.193237595505465	1.08E-09	1.52E-07	EPHA5
cg01154283	0.2	0.178651368678188-0.223282589984915	0.48	0.430753509666735-0.538434508524323	1.08E-09	1.53E-07	CRIM1
cg12641184	0.06	0.0524636936899993-0.0679003067448539	0.12	0.113288907789645-0.131375123377505	1.09E-09	1.54E-07	FRS3
cg05894797	0.06	0.0573931977541178-0.0705815160026947	0.14	0.12372594686197-0.152298243985761	1.09E-09	1.54E-07	PSEN2
cg09545443	0.05	0.046595672105132-0.0617681393660397	0.17	0.142758427520397-0.194102825029246	1.09E-09	1.54E-07	LOC344595
cg13470920	0.36	0.261868626007633-0.452374476540436	0.05	0.0433077504929638-0.0554923818647803	1.09E-09	1.54E-07	VAV1
cg08700306	0.07	0.0581522154510906-0.084350063797397	0.39	0.30223922198455-0.474700613068636	1.09E-09	1.54E-07	LRP3
cg00357551	0.14	0.116469676538076-0.155096290987281	0.45	0.381508891267427-0.51066795658546	1.10E-09	1.54E-07	FAM196B
cg07497911	0.03	0.0303015726489162-0.0379344851996113	0.09	0.0752348635693948-0.103806155240079	1.10E-09	1.54E-07	CA7
cg00955451	0.86	0.85316169158306-0.874721546498853	0.76	0.743614222241488-0.780732381450961	1.10E-09	1.55E-07	APBA2
cg13652336	0.07	0.0617223321718972-0.0869095691305734	0.2	0.179643089967818-0.212727419210529	1.10E-09	1.55E-07	PREX2
cg02249390	0.9	0.891090058564162-0.912948584303312	0.67	0.609893361494198-0.723744692852208	1.11E-09	1.55E-07	LTB
cg00042568	0.04	0.0338355728629054-0.048894912857875	0.15	0.125177495572822-0.174611068471788	1.11E-09	1.55E-07	NR2C2
cg20305578	0.06	0.0413352616622751-0.0764965811265925	0.28	0.230005060763629-0.327956514067567	1.11E-09	1.55E-07
cg06879786	0.92	0.909752393371246-0.924221691535033	0.81	0.787162994855554-0.83574839341764	1.11E-09	1.55E-07
cg06208288	0.94	0.92524976616086-0.946210959522653	0.6	0.496953357203601-0.69570226308058	1.11E-09	1.56E-07
cg05758804	0.08	0.0669742830633553-0.0899095676831014	0.32	0.252589918855045-0.383217671297812	1.12E-09	1.57E-07	MBD6
cg13805537	0.05	0.0458836028356278-0.0569574092945727	0.15	0.121823308030342-0.169026178149308	1.13E-09	1.58E-07	FAM102A
cg08555682	0.31	0.231739608357994-0.378269045897465	0.05	0.0415482588598605-0.0499444485457608	1.13E-09	1.58E-07
cg06180099	0.04	0.0392525516470184-0.0501757742664181	0.14	0.116337251447679-0.165552472674047	1.13E-09	1.58E-07	FAM63A
cg00953327	0.04	0.0363913988337577-0.0419688147229986	0.15	0.117219406213825-0.183897039238866	1.13E-09	1.58E-07	MPZL1
cg14030719	0.85	0.835778051149525-0.864913875539252	0.6	0.543932183535312-0.657688417782467	1.13E-09	1.58E-07	E2F1
cg03969902	0.4	0.295352952641597-0.51174552399939	0.9	0.888985292608853-0.920458686252888	1.14E-09	1.58E-07	FLJ42875
cg17924415	0.1	0.0905863515597834-0.102382020505288	0.17	0.154371291163685-0.185722837747837	1.14E-09	1.58E-07
cg22609984	0.03	0.024456536189553-0.0310859552304219	0.12	0.0968327092214178-0.150594942103508	1.14E-09	1.58E-07
cg17390350	0.41	0.288536456558158-0.529560199609566	0.03	0.0185454683192047-0.0347616466041745	1.14E-09	1.58E-07	GLI3
cg08485187	0.48	0.373083366157629-0.583749628651129	0.06	0.0443047968814812-0.0737856815070694	1.14E-09	1.58E-07	DNMT3A
cg19182289	0.04	0.0349998513772801-0.0545436070661247	0.23	0.187947714380988-0.28134313214972	1.14E-09	1.58E-07	RGL2
cg23127986	0.06	0.0481561388148457-0.0645926715920275	0.18	0.150659334934254-0.203610846830443	1.14E-09	1.59E-07
cg16239536	0.87	0.856667369765013-0.874033267768488	0.67	0.626260576742889-0.715484947777115	1.14E-09	1.59E-07	HMHA1
cg26963545	0.49	0.356988645474347-0.617763004531085	0.94	0.939290143860374-0.950238078844696	1.15E-09	1.59E-07	NEURL4
cg17445145	0.03	0.0251140455278512-0.0289801521382525	0.07	0.0605577948024843-0.0882856063812943	1.15E-09	1.59E-07	ZNF141
cg10057295	0.07	0.0595580209899152-0.0824816793564529	0.25	0.211173065310053-0.293528545505688	1.15E-09	1.59E-07	STK24
cg01968525	0.06	0.0455415353906246-0.0647499092688085	0.18	0.157477117539324-0.208913566014276	1.15E-09	1.59E-07	AMBRA1
cg26331172	0.08	0.0698724076941151-0.097689569913646	0.23	0.204433253761521-0.26144088759296	1.15E-09	1.59E-07	SEMA6C
cg05822532	0.05	0.0376808799547845-0.0632008328869981	0.29	0.228215088951501-0.357579700248003	1.15E-09	1.59E-07	ELN
cg18347010	0.07	0.0558578535113828-0.0866742631039133	0.24	0.206955097547743-0.272244922170082	1.16E-09	1.61E-07
cg14907769	0.05	0.0448548258439264-0.0595453221003198	0.17	0.143098219769451-0.203566854181508	1.17E-09	1.62E-07
cg21491308	0.06	0.0577223045110959-0.0709617960716741	0.2	0.163385214298609-0.240974021193848	1.17E-09	1.62E-07	TEX101
cg24367568	0.27	0.178472288071877-0.356289930657279	0.03	0.0273923946377566-0.0337092612110129	1.17E-09	1.62E-07	CD37
cg22027399	0.09	0.0800083722684113-0.101669464207653	0.27	0.229099595683032-0.310253848146288	1.17E-09	1.62E-07	SYDE1
cg19851816	0.03	0.024372005603167-0.0400196479057557	0.23	0.170102581345638-0.287229667220547	1.18E-09	1.62E-07	TUBGCP6
cg04077692	0.93	0.920983605589521-0.934768627427902	0.82	0.796408974593902-0.845803898407132	1.18E-09	1.63E-07	SDCCAG8
cg05799811	0.82	0.799174774274758-0.840767873042435	0.58	0.527613896347646-0.628005896918209	1.19E-09	1.63E-07	CD247
cg05954830	0.1	0.0860418382039808-0.117150136081031	0.4	0.331773456569148-0.459338285319165	1.19E-09	1.63E-07
cg08197579	0.03	0.022293681151388-0.0291563492866684	0.09	0.0692990265555884-0.1047346735188	1.19E-09	1.64E-07	RDH10
cg04895387	0.03	0.0241577482338547-0.0346913148967527	0.11	0.0880335369093648-0.126031053608931	1.19E-09	1.64E-07
cg10653926	0.29	0.182737170632177-0.392735935324272	0.02	0.0161346322090284-0.0198308650155092	1.19E-09	1.64E-07	HMHA1
cg16473915	0.08	0.0706619439021634-0.0990941403379053	0.25	0.219277478038473-0.279260937909901	1.20E-09	1.65E-07	HTRA4
cg15696816	0.7	0.596139671078722-0.794634911920233	0.96	0.955478085290284-0.964426842362591	1.20E-09	1.65E-07	RAI1
cg13488570	0.29	0.182732018822447-0.396764098820937	0.02	0.0152123256404625-0.020915483277934	1.21E-09	1.66E-07	SKI
cg20626983	0.91	0.898188259278068-0.914147325312898	0.75	0.705726646816328-0.785835464948751	1.21E-09	1.66E-07
cg08362102	0.07	0.0603619125707075-0.0774710964850534	0.17	0.148152301099176-0.191690826340357	1.21E-09	1.66E-07	ANP32A
cg06380123	0.52	0.388050159716935-0.655531808455495	0.04	0.0359266665231994-0.0449987820962261	1.22E-09	1.67E-07	BIN2
cg27570661	0.28	0.196173476968651-0.372754904688389	0.04	0.0313901699946161-0.040168643030268	1.22E-09	1.68E-07
cg26999345	0.07	0.050966563032433-0.0928182156566696	0.32	0.269668172571935-0.364971347294148	1.23E-09	1.68E-07	C1QTNF6
cg26290716	0.06	0.0509533931690583-0.0646702347632047	0.4	0.295901478095219-0.499685898194077	1.23E-09	1.68E-07	CCDC88C
cg06434864	0.08	0.0770363125310426-0.0925595055738835	0.2	0.178434221738886-0.230566882623059	1.23E-09	1.68E-07	YPEL4
cg13842305	0.1	0.0878873203162418-0.114747556377732	0.24	0.212353584471531-0.263919555835168	1.23E-09	1.69E-07	MLLT11
cg05209483	0.04	0.0381978656554633-0.0498115640146218	0.13	0.105432451558562-0.14623694633315	1.24E-09	1.69E-07	CD68
cg19725553	0.03	0.0253028318381801-0.0344978762162229	0.14	0.104513410676102-0.168075175452606	1.24E-09	1.69E-07	BLVRA
cg21543859	0.05	0.0399896578757595-0.05188797677758	0.16	0.130472661369418-0.196136983906454	1.24E-09	1.69E-07	RUNX2
cg21577598	0.89	0.874612674193529-0.907581415124504	0.64	0.582790174565276-0.690390906501449	1.24E-09	1.69E-07	CCDC57
cg24315209	0.8	0.789052980469286-0.818068147156134	0.65	0.622833672948826-0.680541502369177	1.25E-09	1.71E-07	CDK18
cg04988487	0.85	0.836682589379162-0.857550062966099	0.72	0.689503705427515-0.742222072810779	1.25E-09	1.71E-07
cg19628988	0.12	0.104214457558574-0.136318966706188	0.35	0.301536081722626-0.403896058744205	1.26E-09	1.71E-07	CXXC5
cg24405567	0.13	0.10628852569238-0.14591715841591	0.39	0.346081759909765-0.44296938107682	1.26E-09	1.72E-07
cg24553417	0.09	0.0675981070252269-0.114429306715858	0.43	0.358686553853673-0.494972895028622	1.27E-09	1.72E-07	EBPL
cg12638737	0.08	0.0647917441244014-0.0860325326891969	0.2	0.174047702084636-0.220426470578649	1.28E-09	1.74E-07	ETNK2
cg13581015	0.08	0.0682870065044508-0.0938589954340204	0.39	0.312413492844653-0.467883943948342	1.29E-09	1.74E-07
cg24118052	0.12	0.100435736640243-0.143501247122014	0.31	0.27812245663417-0.338122649358257	1.29E-09	1.74E-07	RAB42
cg05973084	0.49	0.363140991396018-0.617120614566931	0.04	0.0378160277007558-0.0480409552810395	1.29E-09	1.75E-07
cg06309968	0.06	0.0519689233034519-0.0732148335833543	0.19	0.163271292918217-0.208113747625696	1.29E-09	1.75E-07	FAIM
cg08008692	0.06	0.05115000213544-0.0660518173064447	0.15	0.132865669241412-0.17263380178589	1.29E-09	1.75E-07
cg12732155	0.39	0.279417340549702-0.507553646083038	0.04	0.0372289717330656-0.0466624006529371	1.29E-09	1.75E-07	LAPTM5
cg03003722	0.19	0.178682124420546-0.200460590639739	0.32	0.293057378925106-0.342061738534338	1.30E-09	1.75E-07	ZFAND3
cg19254152	0.06	0.0508840928185334-0.0705291892879885	0.22	0.183392346644186-0.264981742888492	1.31E-09	1.77E-07	C7orf50
cg04231677	0.14	0.119792096194047-0.151818837906391	0.39	0.336477256826753-0.438888011344094	1.31E-09	1.77E-07	FAM129A
cg25469234	0.04	0.0318244918258467-0.0391395249054577	0.1	0.0812414010093519-0.116146919682459	1.32E-09	1.78E-07	B3GALNT1
cg04517323	0.03	0.0288059918200328-0.0353860358001289	0.09	0.072305226613253-0.0987634361422785	1.32E-09	1.78E-07	LAPTM4B
cg22344703	0.37	0.269484451743607-0.470739058269497	0.05	0.0404315235585724-0.0511369504502135	1.32E-09	1.78E-07	WNT6
cg17452301	0.05	0.0436247259724699-0.0651191661183255	0.21	0.184782424217209-0.228553702786691	1.32E-09	1.79E-07	PWWP2B
cg16166559	0.05	0.0418722355161569-0.0587896845152328	0.18	0.149257791034767-0.211683555152005	1.33E-09	1.79E-07	PRR5
cg10287970	0.07	0.0565920454219117-0.0744981088993409	0.4	0.299845638037952-0.490341384505328	1.33E-09	1.79E-07	RREB1
cg03973663	0.09	0.080836074822264-0.106346259569228	0.2	0.182633503116754-0.215758655684176	1.33E-09	1.79E-07	LYN
cg24900983	0.04	0.0359815806889802-0.0508089858014152	0.14	0.115084585894392-0.155382801723863	1.33E-09	1.79E-07	ESR1
cg02919090	0.87	0.846895313356413-0.88326486409958	0.63	0.576125684327024-0.676351725907421	1.34E-09	1.80E-07	DAPK2
cg02648847	0.07	0.0558409891243318-0.0808039511161071	0.26	0.217278681291771-0.309632837667851	1.34E-09	1.80E-07	CD247
cg11714752	0.09	0.0693581823109653-0.101647593304874	0.25	0.226122036498675-0.279283516511167	1.34E-09	1.80E-07	TMEM127
cg00130165	0.06	0.0558594764545268-0.0680007393035662	0.13	0.120764205272917-0.148678155639106	1.35E-09	1.81E-07	EPHA5
cg06576318	0.19	0.176886392589064-0.202212045639125	0.36	0.32805643873681-0.399964609464892	1.35E-09	1.81E-07	NDRG1
cg09213124	0.04	0.0349434718108177-0.0416636174039483	0.09	0.0795807161296817-0.108692650689088	1.35E-09	1.81E-07	IGFBP4
cg21004490	0.41	0.290053293743507-0.539543530768255	0.04	0.0337858520828317-0.0394493119665485	1.35E-09	1.81E-07	RPS6KA1
cg17755554	0.14	0.119410061829862-0.166156399409987	0.35	0.324630757488811-0.381632051258397	1.36E-09	1.82E-07
cg13598010	0.06	0.0436702824996517-0.0694474663086636	0.22	0.183636797048337-0.258384278957879	1.36E-09	1.82E-07
cg13359998	0.04	0.0340514827078454-0.0442059242370028	0.2	0.1492452292686-0.241479542154385	1.36E-09	1.82E-07	GALNT2
cg08126542	0.08	0.0708508919286315-0.0956262416047226	0.27	0.220703826006805-0.316937167629009	1.36E-09	1.82E-07
cg23749760	0.05	0.0436903718787582-0.0511570237735468	0.09	0.0792255191655841-0.0957787691267132	1.37E-09	1.83E-07	ZNF467
cg05168229	0.05	0.0414210373097315-0.0516669055473336	0.16	0.129521372439433-0.190540825435321	1.37E-09	1.83E-07
cg21326139	0.05	0.0415034396148023-0.0509400359526944	0.37	0.261380839851493-0.47652140907278	1.37E-09	1.83E-07	MAEA
cg07757611	0.67	0.559418862755774-0.788229972367113	0.96	0.958845981013961-0.964344973524702	1.38E-09	1.84E-07	NT5DC2
cg09010707	0.11	0.106098597267453-0.119527900442146	0.32	0.262894391768886-0.371722744575014	1.38E-09	1.85E-07
cg07599225	0.04	0.0365514657215158-0.0422774443153814	0.09	0.0758669764098367-0.1008386808101	1.39E-09	1.85E-07	TUFT1
cg15449870	0.05	0.0480979624402353-0.0560160891318857	0.16	0.129607323591286-0.190498552101923	1.40E-09	1.86E-07	AGTRAP
cg27147556	0.63	0.511840474535895-0.745637454021243	0.96	0.956499793775774-0.964682135801099	1.40E-09	1.87E-07	ARL4D
cg00992153	0.02	0.0142259086339833-0.0191988789591075	0.07	0.0570583707311364-0.0905654557706215	1.40E-09	1.87E-07	C8orf58
cg14049634	0.87	0.855787654502844-0.882104228432899	0.72	0.688138114848968-0.74700932003723	1.41E-09	1.87E-07	RGS3
cg18976418	0.1	0.080830541067748-0.116364000440409	0.3	0.265229840808111-0.33566308552924	1.41E-09	1.88E-07	CTAGE5
cg03945538	0.09	0.0739830213835128-0.104535029411186	0.39	0.317200370277403-0.457114670833598	1.41E-09	1.88E-07	PRDX6
cg00666746	0.13	0.11389043374694-0.150417600612047	0.34	0.30108143056107-0.373215903740372	1.42E-09	1.88E-07	SYDE1
cg24733450	0.06	0.0549252176373395-0.0733828477152856	0.14	0.131826118732951-0.15464044915658	1.42E-09	1.88E-07
cg26641076	0.06	0.0523272823036263-0.0699673097565818	0.19	0.160446400349274-0.221350784477355	1.42E-09	1.89E-07
cg25606842	0.87	0.862492507535986-0.884019700431096	0.69	0.643709014854148-0.729100276494725	1.42E-09	1.89E-07
cg06495347	0.04	0.0315270572695513-0.050228892436437	0.13	0.120512088542675-0.141067812836149	1.42E-09	1.89E-07	SUOX
cg06154060	0.05	0.0444326155796025-0.0578857407921936	0.16	0.130908123709605-0.179738160838871	1.43E-09	1.89E-07	TM9SF3
cg00292029	0.04	0.0302196493061846-0.0439632837692727	0.13	0.108949370802078-0.152802628075574	1.43E-09	1.90E-07
cg23090870	0.02	0.0221635181090081-0.0264595684870945	0.07	0.0551568015717819-0.0803853962557647	1.44E-09	1.91E-07	SPINT2
cg23219570	0.06	0.052698600972428-0.0770071301965878	0.18	0.162773033628538-0.196884041323856	1.46E-09	1.93E-07	FGF23
cg06174407	0.07	0.0571199641535468-0.0831656355908999	0.3	0.235776803766854-0.363224247648606	1.46E-09	1.93E-07	KREMEN1
cg07575466	0.74	0.662750583129384-0.827175306740392	0.95	0.947402497385291-0.954070513111065	1.46E-09	1.93E-07	COL9A2
cg04902811	0.06	0.0542199645119672-0.0657520550518347	0.27	0.199220227808635-0.333612681193732	1.46E-09	1.93E-07	LOC100270710
cg18006568	0.04	0.0345331075771203-0.0465060103438758	0.17	0.132516207919979-0.207658940253954	1.47E-09	1.94E-07	ANKRD53
cg24760467	0.31	0.286849832471925-0.333692807093393	0.54	0.501258717023664-0.579147644209609	1.47E-09	1.94E-07	LZTS2
cg14085840	0.09	0.0756186170477659-0.101052989222069	0.25	0.223978501033436-0.279037930668833	1.48E-09	1.95E-07
cg00837812	0.06	0.0551271790182469-0.0730502704183897	0.14	0.129450455046883-0.153996374775215	1.48E-09	1.95E-07	KIAA1549
cg25181170	0.14	0.125200511326315-0.162230588923273	0.43	0.36908926583395-0.487021722117174	1.48E-09	1.95E-07	PRTFDC1
cg13247398	0.06	0.0504654252710875-0.0618385790320715	0.18	0.152391842733339-0.215254669630996	1.49E-09	1.96E-07	DGKZ
cg07781197	0.9	0.896083930941238-0.912473973179984	0.75	0.707009973560732-0.78872971728982	1.49E-09	1.96E-07	C21orf29
cg14339867	0.84	0.814962974959187-0.860545600118933	0.93	0.925947828117632-0.938915221289171	1.50E-09	1.97E-07	ADPRHL1
cg05642283	0.76	0.749827905100705-0.775929279997757	0.84	0.832382488318126-0.852485370373819	1.51E-09	1.98E-07	PLA2G16
cg09788693	0.05	0.0438175627709802-0.0569759588905765	0.19	0.155995690246805-0.233974471949208	1.51E-09	1.98E-07	CD34
cg23976388	0.12	0.109182745555869-0.134512980870653	0.31	0.267266760836197-0.35107485159593	1.51E-09	1.98E-07	DAGLA
cg20944379	0.21	0.189285132117311-0.234971233615467	0.41	0.376920546086931-0.435133746106856	1.51E-09	1.98E-07	IL24
cg19082708	0.4	0.259494714621221-0.530541033131388	0.02	0.0154825060227205-0.0206589930402388	1.51E-09	1.98E-07
cg03016153	0.86	0.848736009983911-0.867215246470871	0.72	0.693169435609737-0.751555814045355	1.51E-09	1.98E-07	CD2
cg19033466	0.04	0.0339081613250393-0.0408679052325066	0.16	0.119099408178564-0.191346055296943	1.51E-09	1.98E-07
cg14780649	0.07	0.0656167223774478-0.0732254493905331	0.11	0.101452678082775-0.117141392434922	1.52E-09	1.99E-07
cg18513624	0.05	0.0417276179807426-0.048325499949249	0.11	0.0923844988778965-0.127862168762402	1.52E-09	1.99E-07	ARVCF
cg02458141	0.04	0.0376772225601774-0.0514023552634641	0.2	0.157178553348119-0.233666185164192	1.52E-09	1.99E-07	HS1BP3
cg15880738	0.92	0.910420814015845-0.927134438047469	0.7	0.64724498349377-0.759574335082144	1.53E-09	2.00E-07	CD3G
cg27627381	0.88	0.865265930331748-0.884970276462922	0.72	0.688150251377152-0.756146903719434	1.54E-09	2.01E-07	Sep-09
cg04220482	0.04	0.0353397079962558-0.0422996263751952	0.18	0.142463759850272-0.224895145842465	1.55E-09	2.02E-07	GGH
cg24686551	0.05	0.0415030449837875-0.0595985268340292	0.4	0.298774992121483-0.499508879558576	1.55E-09	2.03E-07
cg23398700	0.06	0.0472171180992207-0.0641426401538068	0.16	0.136051726050646-0.174395193386824	1.56E-09	2.04E-07	HOMER1
cg19390357	0.72	0.638954870889582-0.794108452575988	0.97	0.962354257234583-0.971735587625793	1.58E-09	2.06E-07	SNX29
cg05325061	0.26	0.177068867255892-0.344285537451831	0.03	0.0274326726736072-0.033899314749548	1.58E-09	2.06E-07	CA5A
cg25611756	0.03	0.0218307301197735-0.0324610086563896	0.12	0.0982249160025619-0.147897890106847	1.58E-09	2.06E-07
cg02991238	0.06	0.0542837768031842-0.0670401414679158	0.12	0.107559156580222-0.127595259896503	1.58E-09	2.06E-07
cg17736671	0.8	0.77545382223761-0.815474290341577	0.59	0.549806639943832-0.625323994508471	1.58E-09	2.06E-07
cg17241776	0.06	0.050155225286802-0.0781137213006245	0.27	0.222701751721377-0.324612081937336	1.59E-09	2.07E-07	DLEU7
cg24127869	0.05	0.047421410777536-0.0575874799478671	0.1	0.0902034745540271-0.105123482520559	1.60E-09	2.08E-07	CBR3
cg03370117	0.07	0.0603326910578024-0.0854246224607831	0.22	0.192642912855113-0.249039656113269	1.60E-09	2.08E-07	DCAF5
cg13048008	0.12	0.107614737120168-0.140746932256061	0.45	0.37538383549726-0.525622361080804	1.60E-09	2.08E-07	NUMA1
cg19601328	0.11	0.0888338719821982-0.126753373354575	0.29	0.262232319413064-0.326815475209289	1.61E-09	2.08E-07	MAP3K14
cg19942256	0.86	0.841261634154095-0.88217253484615	0.72	0.707594123495587-0.741738676444069	1.61E-09	2.08E-07	KCNA3
cg08146609	0.04	0.0383956323145582-0.0501024051456959	0.11	0.0975175854560116-0.127846238714662	1.61E-09	2.09E-07	HDAC9
cg13718729	0.08	0.0642824475336601-0.10199939644792	0.39	0.315139328575655-0.457327405256367	1.62E-09	2.09E-07	GRIN1
cg24446242	0.89	0.875279605245985-0.895830259716547	0.8	0.791451675620048-0.815365787395482	1.62E-09	2.10E-07	NOTCH4
cg15297628	0.86	0.844789359764823-0.868105922548183	0.64	0.593853756863249-0.689115780348892	1.63E-09	2.10E-07
cg00744866	0.11	0.0925659395924122-0.136686921277011	0.33	0.293374057377684-0.360135299244755	1.63E-09	2.11E-07	CLASP2
cg26985878	0.24	0.203084337129146-0.282225307523842	0.59	0.54684497850146-0.627750520492706	1.64E-09	2.11E-07
cg03418002	0.08	0.0702155959736097-0.0940610766870341	0.43	0.339365689109395-0.514222272130477	1.64E-09	2.11E-07	MAML3
cg07446767	0.05	0.0455977352318671-0.0605225688287634	0.21	0.161549987395663-0.248726514007934	1.64E-09	2.12E-07
cg13163919	0.07	0.0653927836672399-0.081995174766262	0.2	0.167723017881963-0.226726467409052	1.65E-09	2.12E-07	TLE3
cg10206344	0.06	0.0475422764695856-0.0674065930695725	0.17	0.151515495674611-0.194280286632789	1.66E-09	2.14E-07	TGFB1I1
cg09012001	0.06	0.0427637054025447-0.0708476366593641	0.25	0.213082436771304-0.294028003978633	1.66E-09	2.14E-07	IFFO2
cg27496615	0.18	0.162496094924283-0.197256435482882	0.31	0.289819165499577-0.324906250388855	1.66E-09	2.14E-07	HOXB4
cg13909826	0.91	0.897962901937317-0.917261470115657	0.8	0.782551259852717-0.821641105005348	1.66E-09	2.14E-07	AKNAD1
cg21001667	0.05	0.0443631492572653-0.0634873668206485	0.2	0.166346904437311-0.240988472455004	1.66E-09	2.14E-07	ITCH
cg07718444	0.14	0.111644683318853-0.158528017741344	0.34	0.313115864847659-0.365216621582362	1.66E-09	2.14E-07
cg09679862	0.89	0.878549333495848-0.899465203822201	0.77	0.738219053683568-0.79331335357291	1.66E-09	2.14E-07	CORO1C
cg12517576	0.08	0.0682650016199591-0.0997790282251319	0.34	0.278550205932157-0.405467585779369	1.67E-09	2.15E-07	IMPDH1
cg04697624	0.07	0.0588939357637226-0.0903642629297886	0.28	0.235288563839312-0.327108015392186	1.68E-09	2.15E-07
cg17298516	0.82	0.806892417207267-0.825687471832665	0.72	0.702464461871192-0.73838042066519	1.68E-09	2.16E-07	BCAR3
cg08080660	0.03	0.0309486357803325-0.03622781194034	0.08	0.0698887608054702-0.0917125225338353	1.68E-09	2.16E-07
cg01692482	0.88	0.868918472354207-0.895619721882455	0.71	0.674924449825053-0.749239014354879	1.68E-09	2.16E-07	ZNF217
cg14519323	0.07	0.0609848611147077-0.0799872162346521	0.23	0.191165968007905-0.266200625588756	1.69E-09	2.17E-07	GRHPR
cg16364675	0.08	0.0744727552874668-0.0887404319243142	0.34	0.270248302874583-0.418997566079504	1.69E-09	2.17E-07	RCOR1
cg25729534	0.05	0.0426365552059943-0.0500689036020581	0.1	0.0840883230157968-0.10680142479759	1.71E-09	2.18E-07
cg11429292	0.03	0.0291910857628639-0.0360190057488901	0.13	0.0994666262933739-0.162043282366222	1.71E-09	2.19E-07
cg18993757	0.06	0.048993061475583-0.0655112244807577	0.16	0.137989815609355-0.181346567099053	1.71E-09	2.19E-07	CAMTA2
cg07564962	0.01	0.00897534876931679-0.0137801672965278	0.09	0.059613053317504-0.116528263427569	1.71E-09	2.19E-07
cg17571559	0.05	0.0408486907648736-0.0548563336838615	0.4	0.292426906148097-0.511951218465083	1.72E-09	2.19E-07	HRH1
cg05055782	0.06	0.0503597483177719-0.0632099000524736	0.14	0.121687712092789-0.160754908020359	1.72E-09	2.20E-07	GPX1
cg00038446	0.93	0.925187864578815-0.933405227075372	0.83	0.806290730730917-0.857426056463253	1.73E-09	2.21E-07	FASLG
cg00609630	0.09	0.0727633888002251-0.104359927705036	0.33	0.28544167433189-0.381595497192209	1.74E-09	2.21E-07	CCDC62
cg02430430	0.08	0.0711643384028689-0.0921866667527704	0.26	0.224205925327655-0.304954961038579	1.74E-09	2.22E-07	CCDC33
cg26137915	0.88	0.872364263990445-0.890696583932669	0.73	0.689126113879299-0.761319636770896	1.74E-09	2.22E-07
cg02137956	0.12	0.105934104780645-0.138154167261463	0.52	0.436086530026263-0.610968811579382	1.75E-09	2.23E-07
cg23090824	0.09	0.0803120649293189-0.102425509764062	0.23	0.201152857046983-0.251749035890447	1.75E-09	2.23E-07	PDE7B
cg07665510	0.51	0.387998112203831-0.637142666963869	0.05	0.0446892139108563-0.0537318200357443	1.76E-09	2.24E-07	CUEDC1
cg24949133	0.07	0.0599017189957862-0.0768669257016624	0.18	0.154350360530075-0.2026526473969	1.76E-09	2.24E-07	RRN3P2
cg20748533	0.16	0.137676251406104-0.188678598119076	0.38	0.34599969835135-0.421672464149015	1.77E-09	2.25E-07	SHANK1
cg10432093	0.06	0.0556069533955761-0.0739765235537967	0.26	0.200302752914584-0.316851662671236	1.77E-09	2.25E-07	HCG9
cg12967723	0.06	0.0362514729466409-0.0862494228682183	0.44	0.346886391013211-0.52798067744925	1.77E-09	2.25E-07	SLC12A9
cg03998264	0.04	0.0367592101080072-0.0477505981340756	0.36	0.254051912909678-0.470155521396576	1.77E-09	2.25E-07	ATF7
cg05406868	0.05	0.0398685453977398-0.0545263713198891	0.12	0.10688074545896-0.137720288055237	1.77E-09	2.25E-07
cg11954384	0.05	0.0443101313279621-0.0615808580102	0.18	0.151747751707382-0.211328322179125	1.78E-09	2.26E-07	SYNC
cg15352367	0.11	0.0937652089316708-0.133724476781105	0.38	0.325753051171368-0.433449752763628	1.80E-09	2.28E-07	RBM9
cg19092837	0.19	0.169821143704732-0.205718286049047	0.5	0.439411184918339-0.563595094779383	1.81E-09	2.29E-07	KIF1B
cg10444281	0.05	0.0393178918025111-0.0574226907517238	0.16	0.137836751177282-0.191721619328832	1.81E-09	2.29E-07	JDP2
cg11804928	0.07	0.0543260605050535-0.0819846583586387	0.24	0.202001641032901-0.272358447988964	1.81E-09	2.29E-07	THRA
cg02009651	0.08	0.0630060203190872-0.0882434496160762	0.25	0.211673644179529-0.285309437406163	1.82E-09	2.30E-07	AREG
cg25843426	0.08	0.0676451308298478-0.0984988903035209	0.3	0.254333750612586-0.341442436800089	1.84E-09	2.32E-07	MICALL2
cg01294028	0.07	0.0627872847576773-0.0745019504745308	0.12	0.108285310516391-0.123661673756195	1.84E-09	2.32E-07
cg08450017	0.73	0.697869312157295-0.759636754605787	0.31	0.22969080668571-0.393603015587083	1.84E-09	2.32E-07	CXCR6
cg05795313	0.04	0.0356596751119951-0.0513767800925128	0.17	0.138801289542008-0.194638811936444	1.85E-09	2.33E-07	ZNF641
cg14613594	0.12	0.106208156432477-0.127158957473732	0.32	0.275406336797491-0.370684812855038	1.86E-09	2.35E-07	SIRPA
cg01090609	0.03	0.0228288957664599-0.0286737374965764	0.08	0.0617564274201084-0.091034922821932	1.86E-09	2.35E-07	B4GALT6
cg09092280	0.06	0.0436745696562122-0.0676791109621533	0.31	0.240704296601987-0.379019407174784	1.87E-09	2.36E-07
cg14506192	0.92	0.906954866255744-0.923314703653959	0.79	0.7538308810859-0.816691439993656	1.88E-09	2.36E-07	DIABLO
cg02049210	0.03	0.0233964982827452-0.0319783704253945	0.14	0.106908651971639-0.172059064875025	1.88E-09	2.36E-07	KIAA0146
cg21501175	0.13	0.110693804915375-0.149281456881907	0.45	0.383667626688066-0.519287262801512	1.89E-09	2.38E-07	C3orf21
cg14108567	0.54	0.482059706810978-0.589730597906136	0.78	0.76378832528101-0.804228146830504	1.90E-09	2.38E-07
cg05287314	0.04	0.0333333859956134-0.0432821334971046	0.14	0.110843892466094-0.162431998939855	1.90E-09	2.39E-07	FAM110A
cg15380836	0.04	0.0343119037828123-0.0412079700732445	0.1	0.0808563989945718-0.110321207787793	1.91E-09	2.40E-07	RILP
cg22135566	0.88	0.858320738692922-0.903549375470265	0.68	0.644366054466881-0.715456057781685	1.91E-09	2.40E-07	DNAH10
cg12081645	0.07	0.0550503977503451-0.077387837609571	0.27	0.216612996388405-0.316075966774463	1.92E-09	2.41E-07
cg05697539	0.84	0.790992592892923-0.887439647985767	0.96	0.959028424422627-0.967800970159437	1.93E-09	2.42E-07	MACROD1
cg03661164	0.9	0.887492342334818-0.906140498343931	0.76	0.732582195828692-0.796330863225727	1.94E-09	2.43E-07	EZH2
cg19192120	0.06	0.0508518052250564-0.0678917322306069	0.19	0.154315656183151-0.217507709473393	1.94E-09	2.43E-07	SSH3
cg22700686	0.03	0.0214052280550466-0.0305928022459249	0.13	0.102326607018914-0.165114375610603	1.94E-09	2.43E-07	S100A2
cg11789534	0.08	0.0601508482150517-0.105297558537863	0.34	0.291586886429389-0.39365822296797	1.95E-09	2.44E-07
cg00673191	0.24	0.204434051264922-0.269630321124173	0.48	0.448543592006271-0.514214108024945	1.95E-09	2.44E-07	DOPEY2
cg06235438	0.93	0.915711422867748-0.934827719922848	0.81	0.789588572416457-0.838297091074944	1.96E-09	2.45E-07	ITGAL
cg02049955	0.15	0.12609536266664-0.179035270354025	0.42	0.378058222911236-0.455938690781193	1.97E-09	2.47E-07	SCN2B
cg03707168	0.05	0.0398096825265839-0.0680279061838508	0.26	0.210466434717646-0.314209224774243	1.98E-09	2.47E-07	PPP1R15A
cg08305575	0.11	0.0935183697121627-0.121239771417292	0.39	0.319948922105912-0.456589112961239	1.98E-09	2.47E-07
cg02082462	0.04	0.0330028886294433-0.0426320282769288	0.28	0.183794708808717-0.378822239026873	1.98E-09	2.47E-07	PRTN3
cg17777592	0.17	0.149925772619545-0.180150408322916	0.39	0.342923936634263-0.441081815680097	1.98E-09	2.47E-07	CAB39L
cg01462349	0.75	0.733875943013733-0.768366909990733	0.55	0.515527630871748-0.593151496642473	1.99E-09	2.47E-07	PTPRN2
cg23836594	0.14	0.119060794881285-0.159621499774298	0.34	0.30099886080981-0.373761595008889	1.99E-09	2.48E-07	GRB7
cg05418150	0.08	0.0742694535390138-0.0912503003804545	0.14	0.135595501444262-0.150252201843442	2.01E-09	2.50E-07	C16orf52
cg27365701	0.1	0.0852789998772203-0.124441759947681	0.33	0.292236962722867-0.371776136702355	2.01E-09	2.50E-07	DUSP6
cg02410887	0.04	0.0309584387655036-0.0417814780974279	0.1	0.0842942024229215-0.106336033140063	2.01E-09	2.51E-07	LYN
cg18352710	0.91	0.908558038802244-0.921337146405784	0.8	0.764313076852521-0.826775048295416	2.02E-09	2.51E-07	PRF1
cg17972213	0.88	0.861997284678975-0.891860334294728	0.67	0.625442812392286-0.718159691314129	2.02E-09	2.51E-07	S1PR1
cg14523734	0.89	0.877064496477181-0.903020312318325	0.75	0.727095337170241-0.780074381388249	2.02E-09	2.51E-07
cg17419597	0.05	0.0456970026386762-0.0565154516533232	0.13	0.113260967235333-0.151132458468142	2.02E-09	2.51E-07	BGLAP
cg23229016	0.24	0.170406277204756-0.304140753358362	0.04	0.0395703821701215-0.049412541420385	2.02E-09	2.51E-07	RPS6KA1
cg08092930	0.03	0.0272200780072308-0.0389374428950962	0.09	0.0788809247366476-0.0955656464643498	2.03E-09	2.52E-07	PPFIA1
cg04137004	0.85	0.82965487245842-0.869206622628177	0.67	0.641261639024182-0.70043632923217	2.03E-09	2.52E-07
cg14186336	0.11	0.0931424516375588-0.12696424903337	0.4	0.335123716886488-0.46866321138956	2.04E-09	2.53E-07	GSN
cg21899310	0.02	0.0192368294431471-0.0237905101302178	0.07	0.0562681073285152-0.0864413179425765	2.05E-09	2.54E-07	SERPING1
cg03284554	0.12	0.101068532597968-0.132292525412296	0.32	0.27826009165058-0.370417195621594	2.05E-09	2.54E-07	HGSNAT
cg19119071	0.12	0.104767729498456-0.126289621132458	0.3	0.260333383203675-0.347467816769432	2.06E-09	2.55E-07	PGM3
cg06655771	0.03	0.0270861946984826-0.0352354465039218	0.09	0.0757580164470571-0.102844356071231	2.06E-09	2.55E-07	LRP6
cg14281591	0.14	0.116168823840738-0.157363373292968	0.49	0.420138753895636-0.560453995461684	2.07E-09	2.56E-07	KLF5
cg11947782	0.95	0.944017714025842-0.956775945884807	0.8	0.758397332975274-0.843184662507618	2.07E-09	2.56E-07	PIK3CD
cg15015892	0.47	0.352453549679802-0.593631286138618	0.05	0.0426276745698576-0.0583178116169351	2.08E-09	2.56E-07	C2CD4D
cg06113801	0.56	0.438559492149316-0.677863341090062	0.94	0.932332884351273-0.947450453511051	2.08E-09	2.57E-07
cg10316922	0.1	0.0812247633506657-0.108916611632157	0.24	0.214622512438001-0.259745377879395	2.08E-09	2.57E-07	MYH11
cg04995846	0.04	0.0378922225833283-0.0517854338912996	0.15	0.122958704912584-0.168705944148934	2.08E-09	2.57E-07	SHC1
cg21783847	0.05	0.0436114260066939-0.0535797811157302	0.12	0.100587501544831-0.133274206744364	2.09E-09	2.57E-07	CREG1
cg13763181	0.03	0.0282937135428662-0.0394024950434774	0.16	0.123869405746931-0.199994108497701	2.09E-09	2.57E-07	HK1
cg02254056	0.08	0.0751141321024298-0.0898993492123507	0.17	0.149642689758831-0.183909875780588	2.09E-09	2.57E-07	TXNDC5
cg16199881	0.04	0.037155392937572-0.0486828803071729	0.1	0.0879664996229476-0.111503270099807	2.09E-09	2.57E-07	FAM149A
cg22512531	0.92	0.91394165081461-0.926639272744976	0.8	0.775347816985749-0.831245226233043	2.10E-09	2.58E-07	CRTAM
cg01267908	0.86	0.852414490674777-0.871901995502288	0.7	0.664253212132254-0.735128294672405	2.10E-09	2.58E-07	POFUT2
cg07638500	0.07	0.0607314498933228-0.0705000421110286	0.23	0.182046875513592-0.277617744796046	2.10E-09	2.58E-07	MYLK
cg02976588	0.09	0.0744950582321198-0.100879969834484	0.33	0.276301610055088-0.392411261519286	2.11E-09	2.59E-07
cg16808922	0.11	0.0997545922478698-0.124521982201038	0.4	0.326005715675205-0.473991479217694	2.12E-09	2.60E-07	PRKCA
cg00620733	0.02	0.0142032605433345-0.0201947234498084	0.07	0.0547396010072925-0.0866423658471887	2.12E-09	2.60E-07	MEOX1
[truncated: 125,681 more rows]
