# Supplementary material for: The utility of DNA extracted from saliva for genome-wide molecular research platforms
Source: BMC Res Notes. 2018 Jan 8;11:8. doi: 10.1186/s13104-017-3110-y (PMC5759806; doi:10.1186/s13104-017-3110-y)
Supplement: Supplementary file 3 — Additional file 3: Table S3. List of probes showing moderate to strong within-individual correlation between saliva and whole blood samples. [file 13104_2017_3110_MOESM3_ESM.csv]

	statistic	p.value	estimate	95% CI for the measure of association
cg19949776	183.7887072	8.88E-16	0.9998816	0.999479158366171 - 0.99997308978347
cg10744079	135.9774705	9.55E-15	0.9997837	0.999048796537169 - 0.99995084433475
cg16512708	131.4842769	1.24E-14	0.9997687	0.998982723971292 - 0.999947428232457
cg25879395	110.7787392	4.93E-14	0.9996742	0.998567342724797 - 0.999925947168818
cg06961873	109.2360961	5.51E-14	0.9996650	0.998526636408916 - 0.999923841623114
cg10280308	108.5008641	5.82E-14	0.9996604	0.998506622673624 - 0.999922806377168
cg18572898	92.78935615	2.03E-13	0.9995357	0.997958889998303 - 0.999894466298534
cg16702660	91.92277579	2.19E-13	0.9995270	0.99792028290686 - 0.99989246818421
cg00033213	91.62584618	2.25E-13	0.9995239	0.997906802242403 - 0.999891770473668
cg02839725	88.43341648	2.98E-13	0.9994889	0.997753197691953 - 0.999883819825952
cg03704393	87.64289934	3.21E-13	0.9994797	0.997712551432536 - 0.99988171576141
cg24080129	86.29210688	3.63E-13	0.9994633	0.997640500602525 - 0.9998779858313
cg02464073	82.07274879	5.42E-13	0.9994067	0.997392132779467 - 0.999865126360472
cg17717333	81.65560285	5.64E-13	0.9994006	0.997365470789102 - 0.999863745731323
cg23418075	80.78478654	6.15E-13	0.9993876	0.997308478833481 - 0.999860794418266
cg13935315	79.43657225	7.03E-13	0.9993667	0.997216527893248 - 0.99985603242688
cg08570077	77.07859804	8.95E-13	0.9993274	0.997043991712908 - 0.999847095933266
cg03871140	76.74327272	9.26E-13	0.9993215	0.997018159196344 - 0.999845757814712
cg13683939	76.70310783	9.30E-13	0.9993208	0.997015042331618 - 0.9998455963596
cg15250633	74.5734667	1.16E-12	0.9992815	0.996842518424356 - 0.999836658791703
cg00675157	73.76754108	1.27E-12	0.9992657	0.996773312039237 - 0.999833073156632
cg00069771	72.59946965	1.44E-12	0.9992419	0.996668900285709 - 0.999827663058786
cg27114706	72.55603479	1.45E-12	0.9992410	0.996664920515618 - 0.999827456836276
cg05800758	72.3123514	1.49E-12	0.9992359	0.996642460031723 - 0.999826292971168
cg05918715	72.29940548	1.49E-12	0.9992357	0.996641260459717 - 0.999826230810634
cg07028768	71.01369728	1.72E-12	0.9992078	0.996518849697799 - 0.999819887243836
cg10696876	70.9963288	1.73E-12	0.9992074	0.996517150552302 - 0.999819799185579
cg02909570	70.09484016	1.91E-12	0.9991869	0.996427222974302 - 0.999815138483821
cg00704664	69.70275008	2.00E-12	0.9991777	0.99638702083984 - 0.99981305478776
cg21202276	68.84966579	2.20E-12	0.9991572	0.996297175230429 - 0.999808397758732
cg25099095	68.57150761	2.28E-12	0.9991504	0.996267155223496 - 0.999806841622547
cg06032337	67.27265432	2.65E-12	0.9991173	0.996122031820586 - 0.999799318287577
cg20592836	67.17657162	2.68E-12	0.9991148	0.996110961959426 - 0.999798744372885
cg27639199	66.89182344	2.78E-12	0.9991072	0.996077876049663 - 0.999797029004665
cg08880261	66.67605255	2.85E-12	0.9991015	0.99605252312995 - 0.999795714523655
cg03951394	66.6563026	2.86E-12	0.9991009	0.996050190264806 - 0.999795593569252
cg22336867	66.26512634	2.99E-12	0.9990903	0.996003555513467 - 0.999793175594199
cg04073914	65.9012085	3.13E-12	0.9990802	0.995959425577284 - 0.99979088739317
cg22669566	65.70520294	3.20E-12	0.9990748	0.99593535405953 - 0.999789639209712
cg17858192	65.21225296	3.40E-12	0.9990607	0.995873856240822 - 0.999786450225889
cg07125829	64.33154528	3.79E-12	0.9990349	0.995760458641735 - 0.999780569478137
cg27018984	64.28875322	3.81E-12	0.9990336	0.995754830319675 - 0.999780277579416
cg13085030	63.89190913	4.00E-12	0.9990216	0.995702096852174 - 0.999777542615355
cg12411068	63.1679227	4.39E-12	0.9989990	0.995603329950444 - 0.999772419808437
cg00135841	63.14054089	4.40E-12	0.9989982	0.995599527968915 - 0.999772222598985
cg01338296	61.57730055	5.38E-12	0.9989467	0.995374026714311 - 0.999760524534609
cg19952704	61.08783739	5.73E-12	0.9989298	0.995299853356457 - 0.999756676182244
cg23601664	60.98507905	5.81E-12	0.9989262	0.995284055114693 - 0.999755856483603
cg06982827	60.72645201	6.01E-12	0.9989171	0.995243939449584 - 0.999753775009574
cg05757385	60.63814916	6.08E-12	0.9989139	0.995230125643777 - 0.999753058236839
cg24087071	60.17734423	6.46E-12	0.9988973	0.995157054053356 - 0.999749266531122
cg06172865	60.12274341	6.51E-12	0.9988953	0.995148284806768 - 0.99974881147471
cg13524588	60.09359219	6.53E-12	0.9988942	0.995143593185988 - 0.99974856801414
cg04922606	60.04092367	6.58E-12	0.9988922	0.995135099422504 - 0.999748127247599
cg07240846	59.90147954	6.70E-12	0.9988871	0.995112503729599 - 0.999746954672854
cg09172548	59.8930501	6.71E-12	0.9988868	0.995111132776974 - 0.9997468835282
cg25593194	59.49071826	7.08E-12	0.9988717	0.995045022052753 - 0.999743452647134
cg09519326	59.47254615	7.10E-12	0.9988710	0.995042004475364 - 0.999743296041841
cg01957222	59.37410763	7.19E-12	0.9988673	0.995025610274843 - 0.999742445212875
cg11035303	58.64284215	7.94E-12	0.9988389	0.994901240144249 - 0.999735990199125
cg18662228	58.56808411	8.02E-12	0.9988359	0.994888263833703 - 0.999735316663357
cg19126377	58.5166353	8.08E-12	0.9988339	0.994879304717016 - 0.999734851635302
cg01802772	58.50258325	8.09E-12	0.9988333	0.994876853651459 - 0.999734724410659
cg12657416	58.35870004	8.25E-12	0.9988276	0.99485165499186 - 0.999733416435595
cg13905298	57.92231899	8.76E-12	0.9988099	0.994774084415133 - 0.999729389819175
cg23698271	57.62431749	9.13E-12	0.9987976	0.994720101541242 - 0.999726587443212
cg08684066	57.36444449	9.47E-12	0.9987867	0.994672340823856 - 0.999724107953881
cg01479031	56.62660425	1.05E-11	0.9987549	0.994533153828182 - 0.999716881443016
cg06737250	55.95754153	1.15E-11	0.9987250	0.994402177645358 - 0.999710080359504
cg11917734	55.9940324	1.15E-11	0.9987267	0.994409441731259 - 0.999710457577404
cg12426776	55.98999641	1.15E-11	0.9987265	0.994408638997981 - 0.999710415892265
cg27467876	55.76810141	1.19E-11	0.9987163	0.994364238386283 - 0.999708110163198
cg00366603	55.62276502	1.21E-11	0.9987096	0.994334870089728 - 0.999706585010561
cg11254439	55.62157632	1.21E-11	0.9987096	0.994334628942671 - 0.99970657248715
cg20503652	55.49379856	1.23E-11	0.9987036	0.994308617294972 - 0.999705221615924
cg10995422	54.71441372	1.38E-11	0.9986665	0.994146014635176 - 0.999696776362606
cg19360212	53.75552826	1.59E-11	0.9986186	0.993936235432648 - 0.999685878925658
cg17662493	53.56127182	1.64E-11	0.9986086	0.993892367141388 - 0.999683599816976
cg12501287	53.45673334	1.66E-11	0.9986032	0.993868562557141 - 0.999682363047113
cg16122736	53.18769361	1.73E-11	0.9985890	0.993806656321382 - 0.999679146570537
cg18763100	53.06829211	1.76E-11	0.9985827	0.993778881634947 - 0.999677703413198
cg24629545	53.09268544	1.76E-11	0.9985840	0.993784571054036 - 0.99967799903537
cg04234412	52.879905	1.81E-11	0.9985726	0.99373467892526 - 0.999675406586238
cg17009574	52.5617996	1.90E-11	0.9985553	0.993658964376406 - 0.999671472141121
cg26824678	52.50129416	1.92E-11	0.9985520	0.993644408003217 - 0.99967071569852
cg02907150	52.47449687	1.93E-11	0.9985505	0.993637945127959 - 0.999670379842674
cg16788857	52.33533	1.97E-11	0.9985428	0.993604222535011 - 0.999668627349236
cg07128503	52.15514218	2.02E-11	0.9985327	0.993560160672137 - 0.999666337460602
cg09866143	51.96283775	2.08E-11	0.9985219	0.99351263252234 - 0.999663867321934
cg02823311	51.87190601	2.11E-11	0.9985167	0.993489975559313 - 0.999662689752241
cg15935227	51.81486711	2.13E-11	0.9985134	0.993475702955303 - 0.999661947936972
cg03206401	51.79528008	2.14E-11	0.9985123	0.993470790965888 - 0.999661692635136
cg21438527	51.61306717	2.20E-11	0.9985018	0.99342482941114 - 0.999659303714426
cg21272897	51.48475761	2.24E-11	0.9984944	0.993392173141205 - 0.999657606292367
cg14885973	51.47227641	2.25E-11	0.9984936	0.993388983575712 - 0.999657440500892
cg03392100	51.44052004	2.26E-11	0.9984918	0.99338085784171 - 0.999657018128417
cg24208588	51.343434	2.29E-11	0.9984861	0.993355922757931 - 0.999655721992133
cg11651932	51.13772178	2.37E-11	0.9984739	0.993302621681007 - 0.999652951276323
cg06360820	51.02230707	2.41E-11	0.9984670	0.993272436262671 - 0.999651382104702
cg11786587	51.03128085	2.41E-11	0.9984675	0.993274790549883 - 0.99965150449259
cg19393008	50.95920741	2.44E-11	0.9984632	0.993255847036565 - 0.99965051970413
cg11067736	50.73096828	2.52E-11	0.9984494	0.993195327427229 - 0.999647373441621
cg16791832	50.53574589	2.60E-11	0.9984374	0.993142914850465 - 0.999644648496988
cg05704942	50.41314303	2.65E-11	0.9984298	0.993109689246985 - 0.999642921018127
cg09133563	50.40602152	2.66E-11	0.9984294	0.993107751900331 - 0.999642820289141
cg03122926	50.358282	2.68E-11	0.9984264	0.993094743681339 - 0.999642143944495
cg23499373	50.26800013	2.72E-11	0.9984208	0.993070042668358 - 0.999640859625897
cg10760240	50.19688674	2.75E-11	0.9984163	0.993050492854448 - 0.999639843120292
cg06846895	50.10714738	2.79E-11	0.9984106	0.99302570447633 - 0.999638554204861
cg12775613	50.0681895	2.80E-11	0.9984082	0.993014902047439 - 0.999637992504011
cg21727214	50.03645687	2.82E-11	0.9984061	0.993006084546183 - 0.999637534010442
cg06894070	50.01768228	2.83E-11	0.9984050	0.9930008598253 - 0.999637262332916
cg02059823	49.92764183	2.87E-11	0.9983992	0.992975721350229 - 0.999635955151628
cg24588468	49.7076885	2.97E-11	0.9983850	0.99291374084928 - 0.999632732079861
cg21242448	49.66992308	2.99E-11	0.9983826	0.992903016619165 - 0.999632174385774
cg03241471	49.64006457	3.00E-11	0.9983807	0.992894520498727 - 0.999631732556438
cg05338731	49.49602448	3.07E-11	0.9983712	0.992853319729733 - 0.999629589915105
cg14112997	49.49183897	3.08E-11	0.9983710	0.992852117178038 - 0.999629527375279
cg06157924	49.43626854	3.10E-11	0.9983673	0.992836122280045 - 0.999628695538829
cg09307883	49.43836368	3.10E-11	0.9983674	0.992836726298256 - 0.999628726951849
cg13031029	49.40730734	3.12E-11	0.9983654	0.992827765093848 - 0.999628260906946
cg06730756	49.36309799	3.14E-11	0.9983625	0.992814979646627 - 0.999627595967961
cg13462557	49.24884288	3.20E-11	0.9983549	0.992781778294534 - 0.999625869211279
cg25414537	49.25375078	3.20E-11	0.9983552	0.992783209198804 - 0.999625943631768
cg03072082	49.21849877	3.21E-11	0.9983529	0.992772922000512 - 0.999625408598384
cg05093818	49.06725936	3.29E-11	0.9983427	0.992728537381788 - 0.999623100110706
cg12581298	49.07170832	3.29E-11	0.9983430	0.992729848848571 - 0.999623168322781
cg03432589	49.0446139	3.31E-11	0.9983412	0.99272185644213 - 0.999622752620019
cg01081438	48.927933	3.37E-11	0.9983333	0.992687286729423 - 0.999620954536278
cg26445985	48.87944184	3.40E-11	0.9983300	0.992672847621877 - 0.999620203493589
cg24515091	48.81271432	3.43E-11	0.9983254	0.992652908419942 - 0.999619166349379
cg22851875	48.61004854	3.55E-11	0.9983115	0.992591848162806 - 0.999615990157411
ch.22.48274842R	48.36330084	3.70E-11	0.9982942	0.992516475473567 - 0.999612069216297
cg17090593	48.34455748	3.71E-11	0.9982929	0.992510703175961 - 0.999611768925659
cg26864826	48.20232909	3.80E-11	0.9982829	0.992466683762998 - 0.999609478861681
cg11862758	48.11374863	3.85E-11	0.9982766	0.992439072231865 - 0.99960804235165
cg12826574	48.0285533	3.91E-11	0.9982705	0.992412372690109 - 0.99960665325263
cg08253809	48.00617611	3.92E-11	0.9982688	0.992405336446593 - 0.999606287171595
cg18391209	47.86294783	4.02E-11	0.9982585	0.99236006774453 - 0.99960393187707
cg07258983	47.82228516	4.04E-11	0.9982555	0.992347142274267 - 0.999603259356519
cg21442528	47.6655082	4.15E-11	0.9982441	0.992296999757823 - 0.999600650330754
cg01647917	47.44114833	4.31E-11	0.9982275	0.992224381908172 - 0.999596871643055
cg03119308	47.42626408	4.32E-11	0.9982264	0.992219528158719 - 0.999596619067694
cg16364629	47.15780273	4.52E-11	0.9982062	0.992131198460895 - 0.999592022436783
cg11663691	47.09473288	4.57E-11	0.9982014	0.992110229335988 - 0.99959093115781
cg22306009	47.09419558	4.57E-11	0.9982013	0.992110050339781 - 0.999590921842363
cg17103929	47.00556498	4.64E-11	0.9981946	0.992080440232443 - 0.999589380830467
cg16398051	46.96389064	4.67E-11	0.9981914	0.992066459950418 - 0.999588653233379
cg16634737	46.86138675	4.75E-11	0.9981835	0.992031915870344 - 0.999586855361738
cg17004290	46.6925635	4.89E-11	0.9981703	0.991974529165828 - 0.999583868498489
cg06591447	46.59332768	4.98E-11	0.9981626	0.991940507532275 - 0.99958209766343
cg01128042	46.24662993	5.28E-11	0.9981350	0.991819936545396 - 0.999575821449724
cg18584561	46.16605865	5.36E-11	0.9981285	0.991791529683705 - 0.999574342651358
cg10590622	46.13499336	5.38E-11	0.9981260	0.991780537595667 - 0.999573770416844
cg11420142	46.12430132	5.39E-11	0.9981251	0.991776749243526 - 0.999573573198527
cg17168771	46.11717016	5.40E-11	0.9981245	0.991774221113224 - 0.999573441585867
cg11331837	46.04941434	5.46E-11	0.9981190	0.991750142244721 - 0.999572188041276
cg03455225	45.99994012	5.51E-11	0.9981150	0.991732493522296 - 0.99957126923149
cg17671604	45.95960219	5.55E-11	0.9981117	0.991718062091175 - 0.999570517905569
cg18001722	45.76636508	5.74E-11	0.9980957	0.991648403156345 - 0.999566891192593
cg17279365	45.47875855	6.04E-11	0.9980717	0.991543090114574 - 0.999561407732474
cg25169180	45.46900764	6.05E-11	0.9980708	0.991539484840845 - 0.99956122000264
cg09655876	45.29662383	6.23E-11	0.9980562	0.9914753663974 - 0.999557881190181
cg18757828	45.0819572	6.47E-11	0.9980377	0.991394498810118 - 0.999553669915988
cg01821635	44.80304049	6.80E-11	0.9980132	0.991287700778048 - 0.999548107786593
cg04507446	44.76237703	6.85E-11	0.9980096	0.9912719650649 - 0.999547288209889
cg02296904	44.72732441	6.89E-11	0.9980065	0.99125836643421 - 0.999546579930799
cg11218432	44.61845961	7.03E-11	0.9979968	0.991215929644473 - 0.999544369569074
cg19128026	44.59879192	7.05E-11	0.9979950	0.991208230066946 - 0.999543968519469
cg00777622	44.56471904	7.10E-11	0.9979920	0.991194867165976 - 0.999543272476097
cg10975354	44.54342465	7.12E-11	0.9979901	0.991186500362695 - 0.999542836663676
cg25450121	44.5139036	7.16E-11	0.9979874	0.991174881517414 - 0.999542231452211
cg20370184	44.37146122	7.35E-11	0.9979745	0.991118495802014 - 0.999539294294026
cg19245335	44.27254171	7.48E-11	0.9979655	0.991079020727231 - 0.999537237925124
cg24694833	44.2607247	7.49E-11	0.9979644	0.991074287448844 - 0.999536991350003
cg07629625	44.09112944	7.73E-11	0.9979487	0.991005940264334 - 0.999533430751941
cg08410878	44.03624774	7.80E-11	0.9979436	0.990983655027915 - 0.999532269735656
cg03377073	43.9973924	7.86E-11	0.9979400	0.990967827441773 - 0.99953144513508
cg23596425	43.80958604	8.13E-11	0.9979224	0.990890735773389 - 0.999527428562583
cg26480543	43.81259198	8.13E-11	0.9979227	0.990891977407233 - 0.999527493255598
cg12856521	43.79402462	8.15E-11	0.9979209	0.990884303906414 - 0.999527093440927
cg21903981	43.77868106	8.18E-11	0.9979195	0.990877955431299 - 0.999526762662251
cg02372404	43.74897279	8.22E-11	0.9979166	0.990865644658412 - 0.999526121220444
cg14655569	43.59116914	8.46E-11	0.9979016	0.990799833867628 - 0.999522692080497
cg23657215	43.57108189	8.49E-11	0.9978996	0.990791405749257 - 0.999522252909065
cg24849373	43.52248176	8.57E-11	0.9978950	0.990770966467855 - 0.999521187846675
cg18135502	43.51652411	8.58E-11	0.9978944	0.990768456243692 - 0.999521057040972
cg26676440	43.41394956	8.74E-11	0.9978845	0.990725076306917 - 0.999518796498979
cg08331829	43.31970281	8.89E-11	0.9978753	0.990684948795758 - 0.999516705358728
cg10415021	43.30208763	8.92E-11	0.9978735	0.990677419952822 - 0.999516313003873
cg26035071	43.20806222	9.08E-11	0.9978643	0.990637078413707 - 0.999514210614465
cg27275103	43.1668178	9.15E-11	0.9978602	0.990619300047304 - 0.999513284073616
cg11164659	43.15804553	9.16E-11	0.9978594	0.990615512251971 - 0.9995130866661
cg21463262	42.81676028	9.76E-11	0.9978252	0.99046635272582 - 0.999505312392642
cg20332088	42.63051283	1.01E-10	0.9978062	0.990383451779906 - 0.999500991073829
cg10863737	42.56001008	1.02E-10	0.9977990	0.990351788489369 - 0.999499340493867
cg11189272	42.55008142	1.03E-10	0.9977980	0.99034731692974 - 0.999499107391317
cg01188578	42.49064849	1.04E-10	0.9977918	0.990320485214763 - 0.999497708632278
cg06340768	42.29845852	1.08E-10	0.9977718	0.990232950481024 - 0.999493145127082
cg16079430	42.23414489	1.09E-10	0.9977650	0.990203393574633 - 0.999491604131707
cg12342501	42.16159915	1.10E-10	0.9977573	0.99016989247692 - 0.999489857447302
cg21046080	42.16498941	1.10E-10	0.9977577	0.990171461887424 - 0.999489939274667
cg01655658	42.13103856	1.11E-10	0.9977541	0.990155728476684 - 0.999489118946124
cg02100397	42.02526154	1.13E-10	0.9977428	0.990106467203114 - 0.999486550419777
cg25958450	42.02994206	1.13E-10	0.9977433	0.990108654755233 - 0.999486664483236
cg01074083	41.81205697	1.18E-10	0.9977198	0.990006048362083 - 0.999481314119256
cg17840849	41.79794933	1.18E-10	0.9977183	0.989999349964732 - 0.999480964816165
cg10724632	41.71329586	1.20E-10	0.9977090	0.989959014506925 - 0.999478861385289
cg19151808	41.66637064	1.21E-10	0.9977039	0.989936550753637 - 0.99947768990073
cg11418303	41.50492087	1.25E-10	0.9976861	0.989858685319178 - 0.999473629024813
cg10336025	41.48391359	1.26E-10	0.9976837	0.989848487504316 - 0.999473097161109
cg11955727	41.36249248	1.29E-10	0.9976702	0.989789242832915 - 0.999470007172381
cg07088770	41.23160976	1.32E-10	0.9976554	0.989724800350071 - 0.999466645886434
cg04129885	41.16714345	1.33E-10	0.9976481	0.989692835281146 - 0.999464978528691
cg12280692	41.10815038	1.35E-10	0.9976413	0.989663453516892 - 0.999463445876146
cg15975960	41.063955	1.36E-10	0.9976363	0.989641359621945 - 0.99946229335533
cg06758191	40.97970885	1.38E-10	0.9976266	0.989599047610797 - 0.999460086095343
cg08717807	41.01373978	1.38E-10	0.9976305	0.989616170470589 - 0.999460979341869
cg21862099	40.99517323	1.38E-10	0.9976284	0.989606833836405 - 0.999460492280408
cg01891583	40.96271064	1.39E-10	0.9976246	0.989590479034203 - 0.999459639093787
cg01818594	40.80888751	1.43E-10	0.9976067	0.989512456259684 - 0.999455568669676
cg09861075	40.79416212	1.44E-10	0.9976050	0.989504941336431 - 0.999455176602463
cg12814117	40.78129129	1.44E-10	0.9976035	0.989498366260269 - 0.99945483356648
cg18854398	40.77242817	1.44E-10	0.9976025	0.989493834947994 - 0.999454597156839
cg13211008	40.75860728	1.45E-10	0.9976009	0.989486763108837 - 0.99945422819966
cg08192350	40.64934476	1.48E-10	0.9975880	0.989430604360541 - 0.999451298155966
cg04761751	40.61575702	1.49E-10	0.9975840	0.989413250727693 - 0.999450392710503
cg27406070	40.51964632	1.51E-10	0.9975726	0.989363357441886 - 0.999447789388336
cg09032423	40.50564877	1.52E-10	0.9975709	0.98935606165267 - 0.999447408699689
cg24118713	40.49455969	1.52E-10	0.9975696	0.989350276499948 - 0.999447106833006
cg11019791	40.37752296	1.56E-10	0.9975555	0.989288930713317 - 0.999443905734869
cg06578063	40.32958256	1.57E-10	0.9975497	0.989263649624296 - 0.999442586482275
cg11627968	40.33959878	1.57E-10	0.9975509	0.989268938991282 - 0.999442862501935
cg11251367	40.1884616	1.62E-10	0.9975326	0.989188709969508 - 0.999438675691235
cg00881894	40.16086814	1.63E-10	0.9975292	0.989173965534675 - 0.999437906207194
cg10855427	40.12740483	1.64E-10	0.9975251	0.989156044172509 - 0.999436970910789
cg14044167	40.05160276	1.66E-10	0.9975157	0.989115283685995 - 0.99943484360582
cg26009702	40.03309489	1.67E-10	0.9975134	0.989105296768599 - 0.999434322372275
cg03092930	39.99786124	1.68E-10	0.9975091	0.989086246636543 - 0.99943332810098
cg05179499	39.80587583	1.74E-10	0.9974851	0.988981563102031 - 0.999427864098321
cg19697575	39.80888376	1.74E-10	0.9974855	0.988983214792975 - 0.999427950313283
cg15247483	39.78291156	1.75E-10	0.9974822	0.988968940918699 - 0.999427205241128
cg24088508	39.7845777	1.75E-10	0.9974824	0.988969857428013 - 0.999427253081673
cg26995506	39.80331621	1.75E-10	0.9974848	0.988980157289574 - 0.999427790717617
cg02607124	39.7349188	1.77E-10	0.9974761	0.988942492021752 - 0.999425824626533
cg04612030	39.64264764	1.80E-10	0.9974644	0.988891373983137 - 0.999423156200707
cg00524694	39.63605864	1.81E-10	0.9974636	0.988887710176548 - 0.999422964940407
cg22274273	39.59139392	1.82E-10	0.9974579	0.988862826660473 - 0.999421665938014
cg02956194	39.56708411	1.83E-10	0.9974547	0.98884924818673 - 0.999420957083476
cg15828613	39.56514767	1.83E-10	0.9974545	0.988848165507053 - 0.999420900562561
cg17723206	39.55545737	1.83E-10	0.9974533	0.988842745207386 - 0.999420617596828
cg20550012	39.57224716	1.83E-10	0.9974554	0.988852134129501 - 0.999421107742828
cg14114910	39.53552576	1.84E-10	0.9974507	0.988831584003401 - 0.99942003492365
cg17138037	39.47224004	1.87E-10	0.9974425	0.988796034648474 - 0.999418179020213
cg01020801	39.33375064	1.92E-10	0.9974246	0.988717648382329 - 0.999414086534068
cg06352538	39.3133995	1.93E-10	0.9974219	0.988706060348239 - 0.999413481505848
cg17821453	39.17008771	1.98E-10	0.9974031	0.988623951498394 - 0.999409194291122
cg06950937	39.16190398	1.99E-10	0.9974020	0.988619235801249 - 0.999408948056481
cg03644281	39.11391757	2.01E-10	0.9973957	0.988591525722104 - 0.999407501125807
cg06971224	39.03101408	2.04E-10	0.9973846	0.988543414178756 - 0.999404988805869
cg16268937	38.98861443	2.06E-10	0.9973790	0.988518690929078 - 0.999403697746268
cg17240976	38.96531577	2.07E-10	0.9973758	0.988505071479774 - 0.999402986519286
cg07895329	38.92037075	2.09E-10	0.9973698	0.988478730087724 - 0.999401610908183
cg18663897	38.92512627	2.09E-10	0.9973704	0.988481521472052 - 0.99940175668265
cg14192979	38.75020703	2.16E-10	0.9973467	0.988378178028037 - 0.999396359519102
cg15845365	38.70981509	2.18E-10	0.9973412	0.988354117131061 - 0.999395102850273
cg16926920	38.71307781	2.18E-10	0.9973417	0.988356063450552 - 0.999395204505038
cg06149357	38.67818845	2.19E-10	0.9973369	0.988335225545234 - 0.999394116147522
cg16490805	38.57702331	2.24E-10	0.9973230	0.988274487649648 - 0.999390943702142
cg14271023	38.54923197	2.25E-10	0.9973191	0.988257719355667 - 0.999390067832765
cg26845082	38.49013527	2.28E-10	0.9973109	0.988221943093408 - 0.999388199060803
cg16035921	38.44887188	2.30E-10	0.9973052	0.988196866105947 - 0.999386889127122
cg22595657	38.37477684	2.34E-10	0.9972948	0.988151635468171 - 0.999384526358375
cg05337228	38.3516623	2.35E-10	0.9972915	0.988137472349831 - 0.999383786481097
cg23959977	38.3358158	2.35E-10	0.9972893	0.988127747988066 - 0.999383278477415
cg08060248	38.31593141	2.36E-10	0.9972865	0.988115528857799 - 0.999382640139571
cg20756026	38.21475351	2.41E-10	0.9972722	0.988053061855261 - 0.999379376693562
cg16908938	38.01901103	2.52E-10	0.9972441	0.987930808673616 - 0.999372989292409
cg16423285	37.97962044	2.54E-10	0.9972384	0.987905980766435 - 0.999371692009797
cg13655169	37.89937179	2.58E-10	0.9972268	0.987855163120109 - 0.999369036641915
cg26347162	37.90093026	2.58E-10	0.9972270	0.987856153058964 - 0.999369088370291
cg17171259	37.86273399	2.60E-10	0.9972214	0.987831855901004 - 0.999367818729764
cg19855227	37.78186966	2.64E-10	0.9972096	0.987780176531004 - 0.999365118142301
cg15388766	37.75739631	2.66E-10	0.9972060	0.987764471213951 - 0.999364297409668
cg24872173	37.72592957	2.68E-10	0.9972013	0.987744233612318 - 0.999363239809572
cg12889195	37.68659811	2.70E-10	0.9971955	0.987718867411564 - 0.999361914164353
cg21070081	37.68301596	2.70E-10	0.9971950	0.987716553263178 - 0.999361793224671
cg14044669	37.59325929	2.75E-10	0.9971816	0.987658354846241 - 0.999358751630099
cg17977362	37.51176463	2.80E-10	0.9971694	0.987605155625274 - 0.99935597115826
cg06960717	37.46323217	2.83E-10	0.9971621	0.987573310844297 - 0.999354306714555
cg26786615	37.39546151	2.87E-10	0.9971518	0.987528637723915 - 0.999351971681762
cg14638919	37.34844087	2.90E-10	0.9971447	0.987497501352322 - 0.999350344146519
cg02074316	37.14264957	3.03E-10	0.9971131	0.987359852265737 - 0.999343148485432
cg27154731	37.0913188	3.06E-10	0.9971051	0.987325165170865 - 0.999341335054594
cg17348244	36.97465926	3.14E-10	0.9970869	0.987245800435686 - 0.999337185664469
cg13046237	36.95160737	3.16E-10	0.9970833	0.987230030082063 - 0.999336361112867
cg02188665	36.91194989	3.18E-10	0.9970771	0.987202831129091 - 0.999334938988766
cg07792871	36.86365603	3.22E-10	0.9970694	0.987169591809809 - 0.99933320098804
cg00686453	36.77690346	3.28E-10	0.9970557	0.987109557323913 - 0.999330061795497
cg05508793	36.74079677	3.30E-10	0.9970499	0.987084446930096 - 0.999328748724152
cg06035616	36.69001779	3.34E-10	0.9970418	0.987049008752538 - 0.99932689553937
cg19504860	36.63903572	3.38E-10	0.9970336	0.987013282371536 - 0.99932502722
cg16320888	36.50336809	3.48E-10	0.9970116	0.986917490417279 - 0.999320017443211
cg27361401	36.4939663	3.48E-10	0.9970100	0.986910812910421 - 0.999319668202456
cg12403190	36.48377402	3.49E-10	0.9970084	0.986903568206597 - 0.999319289294175
cg10370109	36.46845254	3.50E-10	0.9970059	0.986892666372318 - 0.999318719107851
cg22280068	36.456512	3.51E-10	0.9970039	0.986884160797683 - 0.999318274246268
cg18472787	36.36125567	3.59E-10	0.9969883	0.986816010582257 - 0.999314709699146
cg22931151	36.32103022	3.62E-10	0.9969816	0.986787072582375 - 0.99931319604813
cg01941243	36.29362537	3.64E-10	0.9969771	0.986767303234429 - 0.999312161954923
cg23937633	36.29629548	3.64E-10	0.9969775	0.986769231348116 - 0.999312262811373
cg15567368	36.27980279	3.65E-10	0.9969748	0.986757315107251 - 0.999311639489481
cg00257789	36.27199469	3.66E-10	0.9969735	0.986751668025977 - 0.999311344096083
cg18346634	36.1315833	3.77E-10	0.9969500	0.986649500184834 - 0.999305999519474
cg03849834	36.0649237	3.83E-10	0.9969388	0.986600583672809 - 0.99930344042757
cg15138543	36.01030584	3.87E-10	0.9969295	0.986560303699038 - 0.999301333070806
cg26529963	36.01357693	3.87E-10	0.9969301	0.986562721179452 - 0.999301459550177
cg01921484	35.94822708	3.93E-10	0.9969190	0.986514301204556 - 0.999298926225653
cg04804877	35.93396632	3.94E-10	0.9969165	0.98650370023831 - 0.999298371569351
cg03403996	35.87832759	3.99E-10	0.9969070	0.986462220953952 - 0.999296201265461
cg07389699	35.88272046	3.99E-10	0.9969078	0.986465502808068 - 0.999296372983722
cg19650706	35.8541685	4.01E-10	0.9969029	0.986444150716377 - 0.999295255756828
cg20667334	35.83178875	4.03E-10	0.9968990	0.98642737917807 - 0.999294378186853
cg13348458	35.77897777	4.08E-10	0.9968899	0.986387679075336 - 0.999292300824806
cg15988569	35.76929463	4.09E-10	0.9968882	0.986380381042535 - 0.999291918936716
cg05280794	35.7437841	4.11E-10	0.9968838	0.986361126130649 - 0.99929091136181
cg26846609	35.74689146	4.11E-10	0.9968843	0.986363473683034 - 0.999291034205995
cg05059349	35.70904541	4.14E-10	0.9968778	0.986334840443262 - 0.999289535849172
cg14829953	35.62978408	4.22E-10	0.9968639	0.986274581597665 - 0.999286382413383
cg23943944	35.6307364	4.22E-10	0.9968641	0.986275307955501 - 0.999286420425858
cg03619081	35.61201069	4.23E-10	0.9968608	0.986261014764439 - 0.999285672415631
cg15421137	35.56059226	4.28E-10	0.9968518	0.986221652811633 - 0.99928361242097
cg01191806	35.50991461	4.33E-10	0.9968428	0.986182692748272 - 0.999281573382836
cg09301498	35.40336292	4.44E-10	0.9968239	0.986100238717488 - 0.999277257767254
cg03088219	35.37351006	4.47E-10	0.9968185	0.986077005439452 - 0.999276041684136
cg08238375	35.35900836	4.48E-10	0.9968159	0.986065698393503 - 0.999275449837631
cg12414339	35.33939508	4.50E-10	0.9968124	0.986050383976819 - 0.999274648222497
cg13687825	35.30558134	4.53E-10	0.9968063	0.986023922425486 - 0.999273263096085
cg24846009	35.30697909	4.53E-10	0.9968066	0.986025017745623 - 0.999273320431168
cg26908356	35.23464374	4.61E-10	0.9967935	0.985968164529141 - 0.999270344341813
cg14056849	35.21875602	4.62E-10	0.9967906	0.985955631001174 - 0.999269688228809
cg10058204	35.21012318	4.63E-10	0.9967891	0.985948813693231 - 0.999269331348789
cg22167148	35.21731591	4.63E-10	0.9967904	0.985954494095927 - 0.99926962871299
cg09719342	35.18646456	4.66E-10	0.9967848	0.985930105226947 - 0.999268351965251
cg13078798	35.17643636	4.67E-10	0.9967830	0.985922164017199 - 0.999267936239616
cg26038514	35.05819975	4.79E-10	0.9967613	0.985828026489065 - 0.999263007860684
cg26422465	34.99894459	4.86E-10	0.9967504	0.98578049442179 - 0.999260519247622
cg26820259	34.96741667	4.89E-10	0.9967446	0.985755106822325 - 0.999259189995295
cg18285337	34.83744223	5.04E-10	0.9967204	0.98564972729866 - 0.999253672154888
cg26856631	34.72871595	5.17E-10	0.9966999	0.985560677520524 - 0.999249008933236
cg16151959	34.70632667	5.20E-10	0.9966957	0.985542237558254 - 0.99924804324813
cg03916490	34.69359793	5.21E-10	0.9966932	0.985531738387201 - 0.999247493407895
cg02190985	34.46640392	5.49E-10	0.9966497	0.985342406296791 - 0.999237577164621
cg02408697	34.45704285	5.50E-10	0.9966479	0.985334525958774 - 0.99923716439409
cg06430688	34.42840702	5.54E-10	0.9966424	0.98531038039585 - 0.999235899634988
cg17181941	34.36086714	5.63E-10	0.9966292	0.985253195308515 - 0.999232904129404
cg26690318	34.32352494	5.67E-10	0.9966219	0.985221435228156 - 0.999231240382031
cg08624915	34.31923004	5.68E-10	0.9966211	0.985217775799028 - 0.999231048680105
cg16954525	34.2394069	5.79E-10	0.9966054	0.985149516042012 - 0.999227472718981
cg12710510	34.19703132	5.84E-10	0.9965970	0.985113087512468 - 0.999225564222326
cg01581037	34.18380167	5.86E-10	0.9965944	0.985101687168852 - 0.999224966942807
cg07711085	34.12908178	5.94E-10	0.9965835	0.985054394722437 - 0.999222489157721
cg15402732	34.10842533	5.96E-10	0.9965794	0.985036483739381 - 0.999221550721418
cg19353052	34.00060865	6.12E-10	0.9965578	0.98494247432379 - 0.999216624885478
cg20187719	33.98693021	6.14E-10	0.9965550	0.984930484516625 - 0.999215996620612
cg01341801	33.90731001	6.25E-10	0.9965389	0.984860409527207 - 0.999212324553266
cg00004883	33.86511921	6.31E-10	0.9965303	0.984823079180796 - 0.999210368269303
cg19367293	33.86060224	6.32E-10	0.9965294	0.984819074417345 - 0.999210158396909
cg09934002	33.85358157	6.33E-10	0.9965280	0.98481284673808 - 0.999209832029482
cg04346459	33.84523512	6.34E-10	0.9965263	0.984805438059962 - 0.999209443768162
cg07973125	33.79421159	6.42E-10	0.9965158	0.984760029647979 - 0.999207064021814
cg15075357	33.77178148	6.45E-10	0.9965112	0.984740003769098 - 0.999206014480562
cg12475092	33.73651994	6.51E-10	0.9965040	0.984708442243714 - 0.999204360323994
cg23098789	33.6934654	6.57E-10	0.9964951	0.984669772983972 - 0.99920233357925
cg12026556	33.67625303	6.60E-10	0.9964915	0.984654272867759 - 0.999201521161528
cg21848624	33.65278423	6.64E-10	0.9964866	0.984633100939188 - 0.99920041144396
cg06330797	33.64559868	6.65E-10	0.9964851	0.984626609908685 - 0.999200071214881
cg20094343	33.61121609	6.70E-10	0.9964780	0.984595493759591 - 0.999198440224406
cg07537655	33.59444552	6.73E-10	0.9964745	0.984580282287021 - 0.999197642879085
cg22494932	33.58803957	6.74E-10	0.9964731	0.984574465943127 - 0.999197337998597
cg16678169	33.57695965	6.76E-10	0.9964708	0.984564398094172 - 0.999196810259172
cg27187580	33.55507337	6.79E-10	0.9964662	0.984544482079431 - 0.999195766280784
cg11829072	33.51685616	6.86E-10	0.9964582	0.984509613107475 - 0.99919393843489
cg01275521	33.50136867	6.88E-10	0.9964550	0.984495449016372 - 0.999193195930001
cg12551908	33.45609863	6.95E-10	0.9964454	0.984453936115893 - 0.999191019697785
cg27071707	33.41718154	7.02E-10	0.9964372	0.98441811600991 - 0.999189141829761
cg10507965	33.39918892	7.05E-10	0.9964334	0.984401513518601 - 0.999188271422836
cg19789919	33.38167927	7.08E-10	0.9964296	0.984385331293863 - 0.999187423035639
cg07803860	33.36254907	7.11E-10	0.9964256	0.984367622679646 - 0.999186494609229
cg14089103	33.29352064	7.23E-10	0.9964108	0.984303473690227 - 0.999183131277448
cg18628853	33.27358851	7.26E-10	0.9964065	0.984284877319968 - 0.999182156231136
cg09397997	33.26687848	7.28E-10	0.9964051	0.984278609551326 - 0.999181827595106
cg06830210	33.19972752	7.39E-10	0.9963906	0.984215678335744 - 0.999178527832503
cg14651435	33.16009887	7.46E-10	0.9963820	0.984178363171804 - 0.999176571139334
cg07741840	33.15661701	7.47E-10	0.9963813	0.984175078279187 - 0.999176398886262
cg21130926	33.15857464	7.47E-10	0.9963817	0.984176925291998 - 0.999176495739915
cg02246922	33.14376837	7.49E-10	0.9963785	0.984162947663762 - 0.999175762776834
cg06458771	33.1472796	7.49E-10	0.9963792	0.984166264052796 - 0.999175936683527
cg20628733	33.07605655	7.62E-10	0.9963637	0.984098789702658 - 0.999172398316748
cg05161773	33.02345694	7.71E-10	0.9963522	0.984048682383387 - 0.999169770532501
cg27531470	32.98208103	7.79E-10	0.9963431	0.984009101007263 - 0.99916769467262
cg16802892	32.96449669	7.82E-10	0.9963392	0.983992234872521 - 0.999166810098101
cg05237503	32.9456181	7.86E-10	0.9963350	0.983974097745837 - 0.999165858848233
cg03466780	32.8786924	7.99E-10	0.9963202	0.983909552622217 - 0.999162473473745
cg05988603	32.75640619	8.23E-10	0.9962928	0.983790608752046 - 0.999156234352539
cg25699073	32.74785495	8.24E-10	0.9962909	0.983782242140813 - 0.999155795460841
cg25107893	32.67139676	8.40E-10	0.9962736	0.983707147114123 - 0.999151856004666
cg12515659	32.60267247	8.54E-10	0.9962579	0.983639203896508 - 0.999148291486003
cg24470466	32.60381208	8.54E-10	0.9962582	0.983640333997012 - 0.999148350776586
cg11585022	32.59986111	8.55E-10	0.9962573	0.983636415474349 - 0.999148145191507
cg02890259	32.54828747	8.65E-10	0.9962455	0.983585136511003 - 0.999145454772512
cg20502501	32.5454634	8.66E-10	0.9962448	0.983582321652102 - 0.999145307083379
cg02683731	32.5144802	8.73E-10	0.9962377	0.983551392035061 - 0.999143684251776
cg04083966	32.51456829	8.73E-10	0.9962377	0.983551480098031 - 0.999143688872378
cg16792234	32.49835531	8.76E-10	0.9962340	0.983535260583028 - 0.999142837839131
cg04725144	32.48973581	8.78E-10	0.9962320	0.983526627873065 - 0.999142384877964
cg20536971	32.42898331	8.91E-10	0.9962180	0.983465590058839 - 0.99913918209688
cg01594260	32.4217635	8.93E-10	0.9962163	0.983458313891279 - 0.999138800288767
cg18088486	32.40327234	8.97E-10	0.9962120	0.983439656547625 - 0.999137821255037
cg11716267	32.39315768	8.99E-10	0.9962097	0.98342943768378 - 0.999137285018441
cg01225004	32.38045311	9.02E-10	0.9962067	0.983416588870138 - 0.999136610767355
cg23186955	32.37883401	9.02E-10	0.9962063	0.983414950318217 - 0.999136524782524
cg04162034	32.34369544	9.10E-10	0.9961981	0.983379329944595 - 0.999134655530601
cg17839758	32.26791554	9.27E-10	0.9961803	0.983302120905491 - 0.999130603609941
cg14230280	32.17534192	9.48E-10	0.9961585	0.983207072201282 - 0.999125615055198
cg24014990	32.16449897	9.51E-10	0.9961559	0.983195886500948 - 0.999125027952908
cg14252149	32.14043698	9.57E-10	0.9961502	0.983171024109273 - 0.999123722981547
cg26127652	32.11947879	9.62E-10	0.9961452	0.983149323965854 - 0.999122583964177
cg25114630	32.09721335	9.67E-10	0.9961398	0.983126224461682 - 0.999121371469891
cg02288345	32.07787351	9.72E-10	0.9961352	0.983106121747327 - 0.999120316255482
cg05124243	32.06692455	9.74E-10	0.9961326	0.983094725030991 - 0.999119718019833
cg25375711	32.04569837	9.79E-10	0.9961275	0.983072598082912 - 0.999118556514987
cg05890457	32.03569051	9.82E-10	0.9961251	0.983062150502848 - 0.999118008084006
cg08775595	32.03497612	9.82E-10	0.9961249	0.983061404355796 - 0.999117968915859
cg01195628	31.9666334	9.99E-10	0.9961084	0.982989795982825 - 0.999114209785186
cg04888234	31.87240377	1.02E-09	0.9960855	0.982890319813272 - 0.999108987288311
cg11477175	31.87360012	1.02E-09	0.9960858	0.982891588223617 - 0.999109053882954
cg16507569	31.87976221	1.02E-09	0.9960873	0.982898119198425 - 0.999109396773818
cg26069044	31.88347874	1.02E-09	0.9960882	0.982902056420867 - 0.999109603485815
cg01591369	31.85881388	1.03E-09	0.9960822	0.982875901601952 - 0.999108230291296
cg08210706	31.83271564	1.03E-09	0.9960758	0.982848161683522 - 0.999106773837495
cg16569309	31.84890712	1.03E-09	0.9960798	0.982865379565908 - 0.999107677847954
cg24009529	31.83642689	1.03E-09	0.9960767	0.98285211048538 - 0.999106981167337
cg13956086	31.80326211	1.04E-09	0.9960686	0.982816774728142 - 0.999105125853464
cg10306192	31.75884114	1.05E-09	0.9960576	0.982769275301332 - 0.999102631783933
cg11791078	31.75093216	1.05E-09	0.9960557	0.982760797654469 - 0.99910218663316
cg11857805	31.76049496	1.05E-09	0.9960580	0.982771047247009 - 0.999102724826158
cg21309167	31.75451324	1.05E-09	0.9960566	0.982764636995113 - 0.999102388232645
cg18551169	31.60090698	1.09E-09	0.9960184	0.982598798172967 - 0.999093679546992
cg04060356	31.56313372	1.10E-09	0.9960089	0.982557651715786 - 0.999091518611337
cg05407200	31.58493963	1.10E-09	0.9960144	0.982581422629262 - 0.999092767026018
cg16471877	31.59026899	1.10E-09	0.9960157	0.982587224877363 - 0.999093071747555
cg07146321	31.52554629	1.12E-09	0.9959994	0.982516563274608 - 0.999089360637728
cg18121901	31.50720216	1.12E-09	0.9959948	0.982496458001421 - 0.999088304673637
cg03978067	31.48754848	1.13E-09	0.9959898	0.982474879113172 - 0.999087171290119
cg10687131	31.45646347	1.13E-09	0.9959819	0.982440667908455 - 0.999085374374102
cg21927991	31.43548175	1.14E-09	0.9959766	0.982417519661789 - 0.999084158497714
cg04131969	31.34053381	1.17E-09	0.9959523	0.982312195678431 - 0.999078625948595
cg20106077	31.32791087	1.17E-09	0.9959491	0.982298122364127 - 0.999077886651186
cg09413645	31.288429	1.18E-09	0.9959389	0.982253995881395 - 0.999075568540356
cg04277319	31.22856431	1.20E-09	0.9959234	0.982186774744151 - 0.999072037002513
cg10970349	31.22449875	1.20E-09	0.9959224	0.982182195804978 - 0.999071796434547
cg01406776	31.19823839	1.21E-09	0.9959156	0.982152577030541 - 0.999070240300134
cg02978201	31.21779097	1.21E-09	0.9959206	0.982174637153102 - 0.999071399316353
cg04145681	31.20331741	1.21E-09	0.9959169	0.982158311335217 - 0.999070541576974
cg13205059	31.2153386	1.21E-09	0.9959200	0.982171872508432 - 0.999071254066097
cg20270320	31.18077394	1.22E-09	0.9959110	0.982132838335808 - 0.999069203228622
cg07365741	31.14993827	1.23E-09	0.9959030	0.982097907511624 - 0.99906736791427
cg20245361	31.13354473	1.23E-09	0.9958987	0.982079295274116 - 0.999066389976241
cg15279541	31.11784087	1.24E-09	0.9958946	0.982061438954638 - 0.999065451739857
cg06406458	31.04821332	1.26E-09	0.9958762	0.981981946874017 - 0.999061274740517
cg07618759	31.03176907	1.26E-09	0.9958719	0.98196309608445 - 0.999060284158331
cg15688683	31.04687587	1.26E-09	0.9958759	0.981980414799272 - 0.999061194232835
cg01614237	31.01863572	1.27E-09	0.9958684	0.981948019568502 - 0.999059491896001
cg08072458	30.97150773	1.28E-09	0.9958559	0.981893763468613 - 0.999056640674297
cg16805188	30.978513	1.28E-09	0.9958578	0.981901843686904 - 0.999057065308626
cg25115276	30.99610138	1.28E-09	0.9958624	0.98192210724546 - 0.999058130191484
cg04683035	30.94207646	1.29E-09	0.9958481	0.981859757109567 - 0.99905485352479
cg06688803	30.94961792	1.29E-09	0.9958501	0.9818684799696 - 0.999055311946213
cg22753482	30.91422157	1.30E-09	0.9958406	0.981827484240751 - 0.999053157422308
cg25465065	30.93445805	1.30E-09	0.9958460	0.981850938874124 - 0.999054390087117
cg08950364	30.90435066	1.31E-09	0.9958380	0.981816027155503 - 0.999052555281938
cg10091792	30.85144858	1.32E-09	0.9958238	0.981754439948984 - 0.999049318381962
cg00315816	30.83957775	1.33E-09	0.9958206	0.981740577466299 - 0.999048589771399
cg19311470	30.80596632	1.34E-09	0.9958115	0.981701241353253 - 0.99904652221702
cg19389973	30.77067928	1.35E-09	0.9958020	0.981659807926106 - 0.9990443443411
cg23159970	30.76887135	1.35E-09	0.9958015	0.981657681325546 - 0.999044232557717
cg24925741	30.77621874	1.35E-09	0.9958035	0.981666321530324 - 0.999044686723077
cg19405842	30.7353564	1.36E-09	0.9957924	0.981618191967223 - 0.999042156783817
cg24697097	30.74122796	1.36E-09	0.9957940	0.981625119356391 - 0.999042520930468
cg13603318	30.69673971	1.38E-09	0.9957819	0.981572533810463 - 0.999039756646807
cg04003990	30.65887987	1.39E-09	0.9957715	0.981527605930295 - 0.9990373947963
cg22316634	30.65022007	1.39E-09	0.9957691	0.981517306444134 - 0.999036853339878
cg00713204	30.63516715	1.40E-09	0.9957650	0.981499382928813 - 0.999035911066316
cg14512156	30.6060938	1.41E-09	0.9957570	0.98146469173056 - 0.999034087237612
cg16469099	30.5236327	1.44E-09	0.9957342	0.981365766508035 - 0.999028886085666
cg17271269	30.53618864	1.44E-09	0.9957377	0.981380880172058 - 0.999029680742608
cg24534774	30.51009438	1.45E-09	0.9957304	0.98134944982318 - 0.999028028162541
cg22946888	30.46160762	1.46E-09	0.9957169	0.981290837147874 - 0.999024946226928
cg13499318	30.459021	1.47E-09	0.9957162	0.981287702610502 - 0.999024781403744
cg13916633	30.43826404	1.47E-09	0.9957104	0.981262520391562 - 0.999023457230755
cg17516160	30.45104902	1.47E-09	0.9957140	0.981278037036249 - 0.999024273156343
cg21566433	30.38406265	1.49E-09	0.9956952	0.981196524496166 - 0.999019986774297
cg01029331	30.38046851	1.50E-09	0.9956941	0.981192135990774 - 0.999019755992828
cg14195178	30.35541341	1.51E-09	0.9956871	0.981161500746153 - 0.999018144928325
cg19528830	30.3454128	1.51E-09	0.9956843	0.981149252038334 - 0.999017500772762
cg02682924	30.327212	1.52E-09	0.9956791	0.981126929246199 - 0.99901632680496
cg08603678	30.33076961	1.52E-09	0.9956801	0.981131295657409 - 0.999016556438878
cg17341969	30.32783468	1.52E-09	0.9956793	0.981127693593834 - 0.999016367002833
cg03923277	30.23742929	1.55E-09	0.9956536	0.981016233478424 - 0.999010504883694
cg10518543	30.21293285	1.56E-09	0.9956466	0.980985862768354 - 0.99900890746203
cg22244039	30.22442058	1.56E-09	0.9956499	0.981000114288569 - 0.99900965706132
cg04002957	30.11959127	1.60E-09	0.9956197	0.980869470403339 - 0.999002785091417
cg11116288	30.114224	1.60E-09	0.9956182	0.980862745372616 - 0.999002431326322
cg07216619	30.10462917	1.61E-09	0.9956154	0.980850714527481 - 0.999001798447239
cg14081974	30.07001398	1.62E-09	0.9956054	0.980807216958537 - 0.998999510209569
cg03249590	30.06179763	1.63E-09	0.9956030	0.980796870591978 - 0.998998965913502
cg24137123	30.00112549	1.65E-09	0.9955853	0.980720211393071 - 0.998994932899832
cg00645020	29.99332881	1.66E-09	0.9955830	0.980710327186666 - 0.998994412873651
cg09263513	29.99022647	1.66E-09	0.9955821	0.980706392098955 - 0.998994205840118
cg01512466	29.97319376	1.67E-09	0.9955771	0.980684766019417 - 0.998993068031067
cg03796003	29.96198997	1.67E-09	0.9955738	0.98067052105716 - 0.998992318550553
cg14790396	29.97264132	1.67E-09	0.9955770	0.98068406398995 - 0.998993031094922
cg00501169	29.92807165	1.69E-09	0.9955639	0.980627300176051 - 0.998990044476499
cg26585320	29.91767247	1.69E-09	0.9955608	0.980614019978739 - 0.998989345717752
cg12981577	29.87616243	1.71E-09	0.9955485	0.980560874255007 - 0.998986549281897
cg26258120	29.83466582	1.73E-09	0.9955362	0.980507528032406 - 0.998983742153077
cg19651115	29.74064916	1.77E-09	0.9955082	0.9803858528942 - 0.998977338955576
cg24022528	29.74997171	1.77E-09	0.9955109	0.980397968580747 - 0.998977976581331
cg20859841	29.70991183	1.79E-09	0.9954989	0.980345827044214 - 0.998975232417936
cg27230769	29.68032981	1.80E-09	0.9954900	0.980307190372373 - 0.998973198915387
cg12035144	29.62937887	1.82E-09	0.9954746	0.980240377721278 - 0.998969682293809
cg06653140	29.62436087	1.83E-09	0.9954731	0.980233779259961 - 0.998969334977748
cg09627057	29.58441261	1.85E-09	0.9954609	0.980181131393546 - 0.998966563730439
cg21783012	29.57225895	1.85E-09	0.9954572	0.980165072531659 - 0.998965718405748
cg10316617	29.53640699	1.87E-09	0.9954462	0.98011758735113 - 0.998963218750616
cg18434356	29.53006202	1.87E-09	0.9954443	0.980109165886157 - 0.998962775426588
cg13295089	29.51299489	1.88E-09	0.9954391	0.98008648686225 - 0.998961581536221
cg26469782	29.51426489	1.88E-09	0.9954395	0.980088175779136 - 0.998961670446655
cg21480464	29.49358667	1.89E-09	0.9954331	0.980060650016004 - 0.998960221377232
cg09773458	29.47249228	1.90E-09	0.9954266	0.980032511706451 - 0.998958740021372
cg17530337	29.47261018	1.90E-09	0.9954266	0.980032669129776 - 0.998958748309115
cg19726630	29.48772879	1.90E-09	0.9954313	0.980052841990616 - 0.998959810323697
cg11144986	29.46407571	1.91E-09	0.9954240	0.980021268094792 - 0.998958148084461
cg09533869	29.44320096	1.92E-09	0.9954176	0.979993340912264 - 0.998956677788206
cg22258600	29.43909685	1.92E-09	0.9954163	0.979987843389468 - 0.99895638835276
cg10776061	29.35588247	1.96E-09	0.9953904	0.979875888344224 - 0.998950493774119
cg00443543	29.33665756	1.97E-09	0.9953844	0.97984989060142 - 0.998949124868769
cg25655482	29.35085648	1.97E-09	0.9953889	0.979869096560789 - 0.998950136157565
cg01055691	29.31836082	1.98E-09	0.9953787	0.979825101417466 - 0.998947819568078
cg25195604	29.3263796	1.98E-09	0.9953812	0.979835971195762 - 0.998948391931561
cg04156077	29.30958386	1.99E-09	0.9953760	0.979813193874503 - 0.998947192552797
cg00530720	29.2962062	2.00E-09	0.9953718	0.979795024451299 - 0.998946235792023
cg01016092	29.28894524	2.00E-09	0.9953695	0.979785152466376 - 0.998945715948622
cg11466708	29.20965323	2.04E-09	0.9953445	0.979676876941979 - 0.998940014005069
cg24498305	29.20777686	2.04E-09	0.9953439	0.979674304223657 - 0.998939878514863
cg04482597	29.20508482	2.05E-09	0.9953431	0.979670612290746 - 0.998939684081508
cg22304519	29.20224062	2.05E-09	0.9953422	0.979666710589866 - 0.998939478600106
cg05273049	29.1634928	2.07E-09	0.9953299	0.979613444451088 - 0.998936673284991
cg17861914	29.17030011	2.07E-09	0.9953320	0.979622817447397 - 0.998937166933703
cg21200382	29.16873292	2.07E-09	0.9953315	0.979620660154015 - 0.998937053315669
cg23099265	29.12037881	2.09E-09	0.9953161	0.979553931044382 - 0.998933538781931
cg15977432	29.1010202	2.10E-09	0.9953099	0.979527124548054 - 0.998932126856076
cg14117565	29.04104661	2.14E-09	0.9952907	0.979443743390495 - 0.998927734852647
cg05761076	28.99831843	2.16E-09	0.9952769	0.979384028950049 - 0.998924589249901
cg16140565	28.97832886	2.18E-09	0.9952704	0.979356003745808 - 0.998923112892379
cg01156747	28.95461805	2.19E-09	0.9952627	0.979322687630917 - 0.998921357760063
cg11897887	28.96062416	2.19E-09	0.9952647	0.979331134418313 - 0.998921802752107
cg21598489	28.94766301	2.20E-09	0.9952605	0.979312899863225 - 0.998920842118247
cg07020979	28.92625567	2.21E-09	0.9952535	0.979282730068361 - 0.99891925267457
cg08270148	28.85104622	2.25E-09	0.9952289	0.979176213666926 - 0.998913640674091
cg01502466	28.8416784	2.26E-09	0.9952258	0.979162889155357 - 0.998912938608908
cg11818589	28.84191641	2.26E-09	0.9952259	0.979163227857094 - 0.998912956455129
cg05638648	28.79198439	2.29E-09	0.9952094	0.97909199262 - 0.99890920293751
cg12155450	28.7887788	2.29E-09	0.9952084	0.979087406973058 - 0.998908961302438
cg05601623	28.7655183	2.31E-09	0.9952007	0.979054087468174 - 0.998907205539902
cg16446617	28.7443628	2.32E-09	0.9951937	0.979023714420603 - 0.998905604991335
cg17056069	28.72763245	2.33E-09	0.9951881	0.978999648016562 - 0.99890433674676
cg25450321	28.72869915	2.33E-09	0.9951885	0.979001183683041 - 0.998904417673752
cg27292220	28.72834096	2.33E-09	0.9951883	0.979000668045233 - 0.998904390500536
cg10092377	28.71763981	2.34E-09	0.9951848	0.9789852540784 - 0.998903578205092
cg08146865	28.70325136	2.35E-09	0.9951800	0.978964502286796 - 0.998902484594475
cg15042082	28.6819686	2.36E-09	0.9951729	0.978933751040508 - 0.998900863976862
cg15292356	28.68295572	2.36E-09	0.9951732	0.978935178811009 - 0.998900939222675
cg27481428	28.63147752	2.39E-09	0.9951560	0.978860528094639 - 0.998897004871304
cg12195446	28.62926457	2.40E-09	0.9951552	0.978857310154638 - 0.998896835268392
cg13633881	28.6212062	2.40E-09	0.9951525	0.978845585988229 - 0.998896217336737
cg01567113	28.615231	2.41E-09	0.9951505	0.978836886364072 - 0.998895758811537
cg06651180	28.61138444	2.41E-09	0.9951492	0.978831283129813 - 0.99889546348364
cg12466610	28.60341993	2.41E-09	0.9951465	0.97881967426485 - 0.998894851613819
cg13488137	28.60320908	2.41E-09	0.9951464	0.978819366813722 - 0.998894835408864
cg27099497	28.59554929	2.42E-09	0.9951439	0.97880819289873 - 0.998894246457402
cg19218082	28.58466616	2.43E-09	0.9951402	0.978792301744267 - 0.998893408860195
cg26021706	28.58391454	2.43E-09	0.9951399	0.97879120358615 - 0.998893350977575
cg13289413	28.57089234	2.44E-09	0.9951355	0.978772164184618 - 0.99889234742348
cg17369694	28.54004284	2.46E-09	0.9951251	0.978726958034371 - 0.998889964564269
cg23914255	28.51299149	2.47E-09	0.9951159	0.978687199310891 - 0.998887868758814
cg02623234	28.49891156	2.48E-09	0.9951111	0.978666461435474 - 0.998886775569493
cg03812172	28.50221152	2.48E-09	0.9951122	0.978671324539536 - 0.998887031928148
cg07456585	28.49995668	2.48E-09	0.9951115	0.978668001784034 - 0.998886856769136
cg04515524	28.46830272	2.51E-09	0.9951007	0.97862127465826 - 0.998884393490265
cg09007290	28.46068686	2.51E-09	0.9950981	0.978610009451243 - 0.998883799614291
cg12840933	28.46049129	2.51E-09	0.9950980	0.978609720040362 - 0.998883784357126
cg05023192	28.43437488	2.53E-09	0.9950891	0.978571021087847 - 0.998881744187379
cg10768690	28.41979233	2.54E-09	0.9950841	0.978549367396024 - 0.99888060259358
cg09556042	28.40637186	2.55E-09	0.9950794	0.978529410403469 - 0.998879550429669
cg11695831	28.37580706	2.57E-09	0.9950689	0.978483855320709 - 0.998877148618964
cg15800276	28.38468617	2.57E-09	0.9950720	0.978497103981478 - 0.998877847141847
cg16069065	28.36196867	2.58E-09	0.9950641	0.97846318255286 - 0.998876058649471
cg15706568	28.34590914	2.59E-09	0.9950586	0.978439154521691 - 0.998874791746945
cg12435824	28.3136604	2.62E-09	0.9950474	0.978390783457505 - 0.998872241244638
cg06917450	28.26086655	2.66E-09	0.9950290	0.978311245811244 - 0.998868047138404
cg10771931	28.21407227	2.69E-09	0.9950126	0.978240381229784 - 0.998864310102999
cg14060113	28.21210749	2.69E-09	0.9950120	0.978237398245328 - 0.998864152790097
cg12227626	28.19833055	2.70E-09	0.9950071	0.978216464531606 - 0.998863048801446
cg16619935	28.19137696	2.71E-09	0.9950047	0.978205887312493 - 0.998862490978486
cg06238316	28.17558113	2.72E-09	0.9949991	0.978181831536103 - 0.998861222300308
cg12946705	28.17142443	2.72E-09	0.9949977	0.978175494640116 - 0.998860888093729
cg25134647	28.17063679	2.72E-09	0.9949974	0.978174293572537 - 0.998860824749445
cg19750824	28.14778865	2.74E-09	0.9949893	0.978139409555407 - 0.998858984935171
cg15708909	28.04361896	2.82E-09	0.9949523	0.977979306715909 - 0.998850540179222
cg14799488	28.01990629	2.84E-09	0.9949438	0.977942617306821 - 0.998848604783673
cg19026811	28.02719745	2.84E-09	0.9949464	0.977953908248763 - 0.998849200397101
cg20300784	28.00166099	2.86E-09	0.9949373	0.9779143251555 - 0.998847112303687
cg18235051	27.98202747	2.87E-09	0.9949302	0.977883819846522 - 0.998845503028896
cg21445918	27.94582185	2.90E-09	0.9949172	0.977827400806546 - 0.998842526579095
cg23423607	27.95140107	2.90E-09	0.9949192	0.977836108864611 - 0.99884298599298
cg24668570	27.90169046	2.94E-09	0.9949012	0.977758340227407 - 0.998838882991615
cg14149680	27.88539375	2.95E-09	0.9948953	0.977732756593987 - 0.998837533155927
cg12765935	27.87391154	2.96E-09	0.9948911	0.977714704709915 - 0.998836580688131
cg14021192	27.85917604	2.97E-09	0.9948858	0.977691506122452 - 0.9988353566417
cg25880954	27.87015676	2.97E-09	0.9948898	0.977708796856542 - 0.998836268969716
cg10410513	27.85600579	2.98E-09	0.9948846	0.977686510369058 - 0.998835093043033
cg11594160	27.83960513	2.99E-09	0.9948786	0.977660639246291 - 0.998833727944753
cg18557837	27.83424739	3.00E-09	0.9948767	0.977652178010013 - 0.998833281477499
cg14467771	27.82020216	3.01E-09	0.9948715	0.977629974302605 - 0.998832109855098
cg20089799	27.8235176	3.01E-09	0.9948727	0.977635218546768 - 0.998832386580231
cg05509228	27.80151699	3.02E-09	0.9948647	0.977600384399065 - 0.998830548446738
cg07506153	27.78992647	3.03E-09	0.9948604	0.977582000265394 - 0.998829578325291
cg10632770	27.79078036	3.03E-09	0.9948607	0.977583355408449 - 0.998829649836089
cg16675926	27.78537345	3.04E-09	0.9948588	0.977574772397906 - 0.998829196909694
cg05900567	27.76749234	3.05E-09	0.9948522	0.977546352675809 - 0.998827697171284
cg00964333	27.76321155	3.06E-09	0.9948506	0.977539540951051 - 0.998827337703387
cg14548901	27.75510844	3.06E-09	0.9948476	0.977526638567584 - 0.998826656813209
cg14373797	27.73267117	3.08E-09	0.9948393	0.977490854517532 - 0.99882476835773
cg08719749	27.71061546	3.10E-09	0.9948312	0.977455596103076 - 0.998822907578609
cg14236602	27.70127483	3.11E-09	0.9948277	0.977440639272912 - 0.998822118205985
cg25657834	27.7078545	3.11E-09	0.9948302	0.977451176609544 - 0.99882267433336
cg19801062	27.65831755	3.15E-09	0.9948118	0.977371662298948 - 0.998818477680231
cg03965172	27.63810354	3.17E-09	0.9948042	0.977339095535628 - 0.998816758760069
cg04257064	27.61644102	3.19E-09	0.9947962	0.97730411742617 - 0.998814912505851
cg09284209	27.57730405	3.22E-09	0.9947815	0.97724071910175 - 0.998811565985831
cg10117599	27.56786148	3.23E-09	0.9947779	0.977225383452721 - 0.998810756453499
cg25533133	27.53635038	3.26E-09	0.9947661	0.977174094657264 - 0.99880804895386
cg06258939	27.51627468	3.28E-09	0.9947585	0.97714132869385 - 0.998806319191875
cg09730955	27.52130405	3.28E-09	0.9947604	0.977149543806209 - 0.998806752884488
cg05308244	27.47215058	3.32E-09	0.9947418	0.977069065857873 - 0.998802504141524
cg26805113	27.47553555	3.32E-09	0.9947431	0.977074621540571 - 0.998802797458092
cg05876883	27.46324585	3.33E-09	0.9947384	0.977054441109496 - 0.998801732009146
cg22687569	27.41962496	3.37E-09	0.9947218	0.976982598606606 - 0.998797938834682
cg04246708	27.4092611	3.38E-09	0.9947178	0.976965480274334 - 0.998797034974327
cg17259298	27.41122224	3.38E-09	0.9947186	0.976968721013356 - 0.998797206088835
cg02975187	27.3886665	3.40E-09	0.9947099	0.976931407069465 - 0.998795235840253
cg18576044	27.39498476	3.40E-09	0.9947124	0.976941868449625 - 0.99879578822852
cg25738961	27.38321274	3.41E-09	0.9947078	0.976922371380147 - 0.998794758727737
cg22710156	27.37644284	3.42E-09	0.9947052	0.976911147797619 - 0.998794166081895
cg09827761	27.35914624	3.43E-09	0.9946986	0.976882435359131 - 0.998792649932033
cg16241932	27.35996219	3.43E-09	0.9946989	0.976883791025637 - 0.998792721518448
cg19086603	27.3518809	3.44E-09	0.9946958	0.976870358966517 - 0.998792012230046
cg05455372	27.33997561	3.45E-09	0.9946912	0.976850549749345 - 0.998790966175098
cg04270414	27.32895654	3.46E-09	0.9946870	0.97683219255317 - 0.998789996778524
cg06012992	27.33033457	3.46E-09	0.9946875	0.976834489467335 - 0.99879011807362
cg12169700	27.31983158	3.47E-09	0.9946835	0.976816974393974 - 0.998789193133527
cg06503981	27.30415347	3.49E-09	0.9946774	0.97679079241266 - 0.998787810480363
cg04627110	27.2972028	3.50E-09	0.9946747	0.976779170873887 - 0.998787196743443
cg03635532	27.28719573	3.51E-09	0.9946708	0.976762423793825 - 0.998786312313132
cg03269667	27.27252429	3.52E-09	0.9946651	0.976737838186114 - 0.998785013896483
cg10154826	27.27503163	3.52E-09	0.9946661	0.976742042599807 - 0.998785235942411
cg08066154	27.2647982	3.53E-09	0.9946621	0.976724875620736 - 0.998784329304346
cg04388792	27.20688366	3.59E-09	0.9946396	0.976627364669331 - 0.998779179184391
cg00345083	27.19820076	3.60E-09	0.9946362	0.976612692740751 - 0.998778404232904
cg10130257	27.18313553	3.61E-09	0.9946303	0.976587203637854 - 0.998777057906929
cg13877999	27.17419691	3.62E-09	0.9946268	0.976572060662674 - 0.998776258044411
cg16133088	27.18014432	3.62E-09	0.9946291	0.976582137841421 - 0.998776790329319
cg23400446	27.1736637	3.62E-09	0.9946266	0.976571156899862 - 0.998776210306661
cg21860360	27.15671781	3.64E-09	0.9946199	0.9765424069672 - 0.998774691681874
cg24135151	27.15964617	3.64E-09	0.9946211	0.976547378899127 - 0.998774954311538
cg26422981	27.15500047	3.64E-09	0.9946192	0.976539490445971 - 0.998774537623472
cg02922510	27.13951525	3.66E-09	0.9946131	0.976513167736694 - 0.99877314716852
cg00326788	27.116149	3.69E-09	0.9946039	0.976473364936385 - 0.998771044582684
cg21587006	27.11472002	3.69E-09	0.9946034	0.976470927496121 - 0.998770915822116
cg08049519	27.07630905	3.73E-09	0.9945882	0.976405267950798 - 0.998767447168316
cg22402398	27.07069249	3.73E-09	0.9945859	0.976395644135661 - 0.998766938744325
cg18584440	27.06812182	3.74E-09	0.9945849	0.976391237420897 - 0.998766705937008
cg16825014	27.05956511	3.75E-09	0.9945815	0.976376560390675 - 0.998765930540487
cg00324979	27.02157395	3.79E-09	0.9945664	0.976311230896859 - 0.99876247901078
cg05813498	27.0066879	3.81E-09	0.9945605	0.976285559393422 - 0.99876112265826
cg27218484	26.98664384	3.83E-09	0.9945524	0.976250927138857 - 0.998759292812013
cg13127920	26.97928427	3.84E-09	0.9945495	0.976238192297962 - 0.998758619932627
cg05385718	26.94200295	3.88E-09	0.9945345	0.976173524791616 - 0.998755202925098
cg08295285	26.9351545	3.89E-09	0.9945318	0.976161617056036 - 0.998754573701571
cg07482202	26.91571339	3.91E-09	0.9945239	0.976127765465514 - 0.998752784890885
cg07133434	26.83369923	4.00E-09	0.9944907	0.975984167361648 - 0.998745196128256
cg06131755	26.79410642	4.05E-09	0.9944745	0.975914383148004 - 0.99874150784812
cg14485877	26.78783323	4.06E-09	0.9944720	0.975903298607508 - 0.998740921978133
cg23004099	26.78441082	4.06E-09	0.9944705	0.97589724810108 - 0.998740602177843
cg02658043	26.75884902	4.09E-09	0.9944601	0.975851985484712 - 0.998738209757597
cg02544614	26.72381044	4.14E-09	0.9944457	0.975789735961449 - 0.998734919300435
cg19043969	26.71990873	4.14E-09	0.9944440	0.975782789384461 - 0.998734552098061
cg01778345	26.70710209	4.16E-09	0.9944388	0.975759967639721 - 0.998733345702665
cg01512132	26.66906694	4.20E-09	0.9944230	0.975691998711375 - 0.998729752595549
cg26773954	26.64492802	4.23E-09	0.9944130	0.975648714873847 - 0.998727464318116
cg04194432	26.62184817	4.26E-09	0.9944034	0.975607222520916 - 0.998725270661509
cg26772386	26.6168071	4.27E-09	0.9944013	0.975598145782828 - 0.998724790772371
cg13878023	26.60733743	4.28E-09	0.9943973	0.975581081494136 - 0.998723888568361
cg10033488	26.58312805	4.31E-09	0.9943872	0.975537375342121 - 0.998721577718147
cg05528899	26.56075607	4.34E-09	0.9943778	0.975496882561996 - 0.998719436680212
cg09125311	26.56355351	4.34E-09	0.9943790	0.975501951327566 - 0.998719704693517
cg14168080	26.55609782	4.35E-09	0.9943759	0.975488438669977 - 0.998718990202655
cg18443741	26.55444308	4.35E-09	0.9943752	0.975485438113459 - 0.998718831544953
cg27281836	26.54856627	4.36E-09	0.9943727	0.975474777211737 - 0.998718267834441
cg17686260	26.53637274	4.37E-09	0.9943676	0.975452635352376 - 0.998717097033357
cg23422866	26.52405225	4.39E-09	0.9943624	0.97543023265915 - 0.998715912414773
cg25347356	26.51890717	4.40E-09	0.9943602	0.975420868187748 - 0.998715417228958
cg06264882	26.46187666	4.47E-09	0.9943361	0.97531671062837 - 0.998709909159894
cg09998151	26.46127367	4.47E-09	0.9943358	0.975315605842237 - 0.998709850733547
cg25132484	26.4553199	4.48E-09	0.9943333	0.97530469354468 - 0.998709273636013
cg00004771	26.43107387	4.51E-09	0.9943230	0.975260180102909 - 0.998706919477275
cg00325968	26.38238275	4.58E-09	0.9943022	0.975170425695749 - 0.998702172377834
cg15248972	26.38101396	4.58E-09	0.9943016	0.975167895520054 - 0.99870203855123
cg02271943	26.37610735	4.59E-09	0.9942995	0.975158822679263 - 0.998701558665888
cg08380311	26.37673499	4.59E-09	0.9942998	0.975159983517875 - 0.998701620065791
cg03272499	26.36621557	4.60E-09	0.9942953	0.975140516665739 - 0.998700590402124
cg14018363	26.36673065	4.60E-09	0.9942955	0.975141470377642 - 0.998700640847425
cg14179288	26.35422155	4.62E-09	0.9942901	0.975118293198046 - 0.998699414908786
cg24407607	26.30732271	4.68E-09	0.9942699	0.975031110409562 - 0.998694803199727
cg21695935	26.30113682	4.69E-09	0.9942672	0.975019577142599 - 0.998694193095461
cg04212500	26.29881449	4.70E-09	0.9942662	0.97501524521993 - 0.998693963937094
cg11069317	26.24958723	4.77E-09	0.9942449	0.974923155980088 - 0.998689092198172
cg02860696	26.23683926	4.78E-09	0.9942393	0.974899225926514 - 0.998687826171172
cg13319761	26.23799992	4.78E-09	0.9942399	0.974901406091644 - 0.998687941514697
cg16310958	26.21931442	4.81E-09	0.9942317	0.974866273283961 - 0.998686082753677
cg24730756	26.20581737	4.83E-09	0.9942258	0.974840850267523 - 0.998684737666611
cg00525834	26.03836491	5.08E-09	0.9941520	0.974522223120461 - 0.998667876881069
cg10030633	26.01999847	5.11E-09	0.9941438	0.974486910020359 - 0.998666007901093
cg08293392	25.99880344	5.14E-09	0.9941343	0.974446067633359 - 0.998663846199245
cg06426293	25.98654897	5.16E-09	0.9941288	0.974422409060638 - 0.998662593961863
cg08870961	25.96542447	5.20E-09	0.9941194	0.974381549190043 - 0.998660431200712
cg13506281	25.96530303	5.20E-09	0.9941193	0.974381314021019 - 0.998660418752693
cg20696674	25.96006019	5.20E-09	0.9941169	0.974371157902375 - 0.998659881164067
cg19300401	25.94806468	5.22E-09	0.9941116	0.974347898320144 - 0.998658649956767
cg25951717	25.94732505	5.22E-09	0.9941112	0.974346463122109 - 0.998658573986046
cg14262937	25.93688832	5.24E-09	0.9941065	0.974326198748138 - 0.998657501301225
cg17393140	25.910582	5.28E-09	0.9940947	0.974275015390535 - 0.998654791842059
cg23997132	25.91526962	5.28E-09	0.9940968	0.974284147063586 - 0.998655275249085
cg06624143	25.90160637	5.30E-09	0.9940906	0.97425751698587 - 0.998653865510176
cg06002687	25.89234703	5.31E-09	0.9940864	0.974239446872073 - 0.998652908896778
cg26536949	25.88551108	5.32E-09	0.9940833	0.974226094011929 - 0.998652201999316
cg00794813	25.86462798	5.36E-09	0.9940738	0.974185238494219 - 0.99865003906096
cg00004073	25.84249725	5.39E-09	0.9940638	0.97414183667377 - 0.998647741225453
cg13431688	25.83313702	5.41E-09	0.9940595	0.974123447069067 - 0.998646767590253
cg06699489	25.82684799	5.42E-09	0.9940566	0.974111080358789 - 0.998646112826738
cg02898977	25.80776666	5.45E-09	0.9940479	0.974073504986311 - 0.998644123326516
cg22968622	25.7903251	5.48E-09	0.9940399	0.974039087542478 - 0.998642300965905
cg08477332	25.73829542	5.57E-09	0.9940160	0.97393601177565 - 0.998636842872677
cg00876501	25.7293138	5.58E-09	0.9940119	0.973918156623781 - 0.998635897347412
cg13696171	25.7123907	5.61E-09	0.9940041	0.973884464478095 - 0.998634113124929
cg01776020	25.7083122	5.62E-09	0.9940022	0.973876334912712 - 0.998633682601901
cg06252530	25.69690619	5.64E-09	0.9939969	0.973853579563755 - 0.998632477513246
cg22169866	25.63448892	5.75E-09	0.9939679	0.973728530475314 - 0.99862585463382
cg08024264	25.62781673	5.76E-09	0.9939648	0.973715110462509 - 0.998625143832669
cg09746326	25.62416093	5.77E-09	0.9939631	0.973707753094228 - 0.998624754140193
cg17196155	25.61587135	5.78E-09	0.9939592	0.973691058746077 - 0.998623869892355
cg22062231	25.58560719	5.84E-09	0.9939451	0.973629975640913 - 0.998620634388914
cg13098428	25.57273437	5.86E-09	0.9939390	0.973603929933415 - 0.998619254719335
cg23681001	25.56417109	5.88E-09	0.9939350	0.973586582526214 - 0.998618335789079
cg13800652	25.55861654	5.89E-09	0.9939324	0.973575321089113 - 0.998617739237828
cg11957130	25.5496481	5.90E-09	0.9939282	0.973557123144763 - 0.998616775225871
cg05472380	25.52304515	5.95E-09	0.9939156	0.973503032813576 - 0.998613909762876
cg05608383	25.50049555	5.99E-09	0.9939049	0.973457054722336 - 0.998611473932899
cg19518265	25.49871796	6.00E-09	0.9939041	0.973453425217472 - 0.9986112816442
cg23290664	25.48249188	6.03E-09	0.9938964	0.973420260269062 - 0.998609524556742
cg27224751	25.48261409	6.03E-09	0.9938965	0.973420510293662 - 0.998609537803319
cg18397726	25.44746839	6.09E-09	0.9938797	0.973348463984858 - 0.998605720579487
cg24433189	25.44283454	6.10E-09	0.9938775	0.973338943202347 - 0.998605216120867
cg07638938	25.40169721	6.18E-09	0.9938579	0.97325419908661 - 0.998600725750982
cg22826803	25.39145818	6.20E-09	0.9938530	0.973233044008096 - 0.998599604741481
cg26515689	25.37917066	6.22E-09	0.9938471	0.973207623557945 - 0.998598257679424
cg19236675	25.37749262	6.23E-09	0.9938463	0.973204149235978 - 0.998598073568119
cg00420922	25.31324676	6.35E-09	0.9938153	0.973070623814213 - 0.998590997322024
cg06268398	25.30910588	6.36E-09	0.9938133	0.973061983640341 - 0.998590539400449
cg25601709	25.29312836	6.39E-09	0.9938055	0.973028606866083 - 0.998588770425227
cg05620362	25.28132317	6.42E-09	0.9937998	0.973003906407987 - 0.99858746125985
cg19503462	25.28248097	6.42E-09	0.9938003	0.973006330416059 - 0.998587589737686
cg10989981	25.2773012	6.43E-09	0.9937978	0.972995483390806 - 0.998587014818822
cg08723637	25.24857505	6.48E-09	0.9937838	0.972935209586904 - 0.998583820050687
cg12532878	25.24735234	6.49E-09	0.9937832	0.972932639629276 - 0.998583683827883
cg09174690	25.23304801	6.52E-09	0.9937763	0.972902546919065 - 0.998582088712992
cg21294301	25.22010452	6.54E-09	0.9937699	0.97287527411308 - 0.998580643032047
cg14399569	25.2009119	6.58E-09	0.9937605	0.972834758621135 - 0.998578495310908
cg06703213	25.1634551	6.66E-09	0.9937421	0.972755427426473 - 0.998574289732134
cg17878320	25.13712577	6.71E-09	0.9937291	0.97269945675779 - 0.998571322370342
cg11010744	25.13112224	6.73E-09	0.9937262	0.97268667051571 - 0.998570644467785
cg22142142	25.12606471	6.74E-09	0.9937236	0.97267589212444 - 0.99857007301124
cg18025438	25.11157976	6.77E-09	0.9937165	0.972644987357673 - 0.99856843444715
cg03643559	25.0969466	6.80E-09	0.9937092	0.972613713454105 - 0.998566776261975
cg20218135	25.09854141	6.80E-09	0.9937100	0.972617124460115 - 0.998566957120603
cg03570263	25.08159	6.83E-09	0.9937016	0.972580836094367 - 0.998565033005634
cg20139683	25.07095842	6.86E-09	0.9936963	0.972558040199038 - 0.998563824266481
cg02299007	25.05638471	6.89E-09	0.9936890	0.972526745821218 - 0.998562164857093
cg26542892	25.04949797	6.90E-09	0.9936856	0.972511939285509 - 0.998561379711316
cg16589950	25.02899971	6.95E-09	0.9936753	0.972467797512022 - 0.998559038940373
cg17707870	25.0178484	6.97E-09	0.9936697	0.972443739463386 - 0.998557763136934
cg24844518	25.00584594	7.00E-09	0.9936637	0.972417810108362 - 0.998556388064694
cg08407901	24.96380136	7.09E-09	0.9936426	0.972326692431052 - 0.998551555687075
cg02512202	24.94529074	7.13E-09	0.9936332	0.972286434587903 - 0.998549420498973
cg15220194	24.90362279	7.23E-09	0.9936121	0.97219549309967 - 0.998544596856923
cg15698851	24.8841518	7.27E-09	0.9936022	0.972152844638997 - 0.998542334587876
cg26400546	24.88140674	7.28E-09	0.9936008	0.972146824128863 - 0.998542015225066
cg10991855	24.86944987	7.31E-09	0.9935947	0.972120577527681 - 0.998540622931374
cg16162930	24.83226984	7.39E-09	0.9935757	0.972038727570309 - 0.998536280841588
cg11383134	24.81661131	7.43E-09	0.9935677	0.972004148958566 - 0.998534446364916
cg00779294	24.81352854	7.44E-09	0.9935661	0.971997333792252 - 0.998534084797124
cg13957457	24.81088266	7.45E-09	0.9935647	0.97199148249798 - 0.998533774364137
cg14999036	24.7647673	7.56E-09	0.9935410	0.971889206458096 - 0.998528347956775
cg18828306	24.75591678	7.58E-09	0.9935364	0.971869513878111 - 0.998527303076421
cg20213329	24.74632672	7.60E-09	0.9935314	0.971848152601176 - 0.998526169633317
cg09196346	24.73453559	7.63E-09	0.9935253	0.97182185547004 - 0.998524774258653
cg08922148	24.7306654	7.64E-09	0.9935233	0.971813216006696 - 0.998524315824971
cg24051234	24.71331535	7.68E-09	0.9935143	0.971774436778836 - 0.998522258045606
cg04520693	24.69545564	7.73E-09	0.9935050	0.971734435360565 - 0.99852013533161
cg09084244	24.64609464	7.85E-09	0.9934792	0.971623438438833 - 0.99851424474499
cg08198851	24.62892239	7.89E-09	0.9934702	0.971584671340684 - 0.998512187233985
cg13315147	24.62930166	7.89E-09	0.9934704	0.971585528413642 - 0.998512232722796
cg04990378	24.60665254	7.95E-09	0.9934585	0.971534278606814 - 0.998509512593559
cg18339359	24.60286648	7.96E-09	0.9934565	0.971525698193584 - 0.998509057167372
cg05526809	24.58537366	8.00E-09	0.9934473	0.971486003787433 - 0.998506950241862
cg16039972	24.55746689	8.08E-09	0.9934325	0.971422507441552 - 0.998503579774338
cg22276800	24.54065055	8.12E-09	0.9934236	0.971384143410322 - 0.998501543262617
cg04166638	24.53709604	8.13E-09	0.9934217	0.971376024497757 - 0.998501112269587
cg00355784	24.51652889	8.18E-09	0.9934108	0.971328979315712 - 0.998498614806651
cg16558994	24.51171469	8.19E-09	0.9934082	0.971317950723134 - 0.998498029321189
cg11770920	24.50903301	8.20E-09	0.9934068	0.971311804643223 - 0.998497703035662
cg27157669	24.4864079	8.26E-09	0.9933947	0.971259872645515 - 0.998494945972204
cg00540295	24.47838083	8.28E-09	0.9933904	0.971241414235603 - 0.998493965984301
cg01483656	24.4724341	8.30E-09	0.9933873	0.971227728233164 - 0.998493239360277
cg24361198	24.4378674	8.39E-09	0.9933687	0.971147982856567 - 0.998489005289047
cg10308749	24.42367049	8.43E-09	0.9933611	0.971115135201294 - 0.998487261152316
cg06494135	24.41414033	8.46E-09	0.9933560	0.971093053830476 - 0.998486088650149
cg09113440	24.39960181	8.50E-09	0.9933481	0.971059319643845 - 0.998484297345224
cg10148932	24.38638856	8.53E-09	0.9933410	0.971028609638977 - 0.998482666575584
cg07437923	24.38369776	8.54E-09	0.9933395	0.971022349786419 - 0.998482334157565
cg21116021	24.36570467	8.59E-09	0.9933298	0.970980438973089 - 0.998480108508953
cg16956665	24.35829447	8.61E-09	0.9933258	0.970963152359031 - 0.99847919048755
cg25649515	24.34189774	8.66E-09	0.9933169	0.970924847267408 - 0.998477156206359
cg26184765	24.32792679	8.70E-09	0.9933093	0.970892149748797 - 0.998475419669124
cg10680514	24.28901621	8.81E-09	0.9932880	0.970800794495545 - 0.998470567580393
cg02502145	24.27558651	8.85E-09	0.9932807	0.970769164768198 - 0.998468887553095
cg03407524	24.23006138	8.98E-09	0.9932557	0.970661563158739 - 0.998463171862216
cg04998327	24.22508147	8.99E-09	0.9932529	0.970649757044856 - 0.998462544697135
cg06804873	24.21823638	9.01E-09	0.9932491	0.970633517501794 - 0.998461682007532
cg25612754	24.2170518	9.02E-09	0.9932485	0.970630705784919 - 0.998461532639959
cg07712165	24.20385714	9.06E-09	0.9932412	0.970599360054982 - 0.998459867425174
cg04464523	24.19573261	9.08E-09	0.9932367	0.970580034325077 - 0.998458840737476
cg25140213	24.19544857	9.08E-09	0.9932365	0.970579358337196 - 0.998458804824984
cg10146442	24.19185834	9.09E-09	0.9932345	0.970570811962614 - 0.998458350788784
cg12403956	24.18530996	9.11E-09	0.9932309	0.970555214350245 - 0.998457522137664
cg12421087	24.1512751	9.21E-09	0.9932120	0.970473947996465 - 0.998453204515812
cg10957001	24.14720105	9.23E-09	0.9932098	0.970464197854016 - 0.998452686475211
cg13815695	24.14444702	9.23E-09	0.9932082	0.970457604104877 - 0.998452336136062
cg11008123	24.14258426	9.24E-09	0.9932072	0.970453142998384 - 0.998452099107244
cg26303777	24.12552508	9.29E-09	0.9931977	0.970412241536599 - 0.998449925871377
cg22786333	24.08196674	9.42E-09	0.9931733	0.970307421789371 - 0.998444356046017
cg04610028	24.07406401	9.45E-09	0.9931689	0.970288345259692 - 0.998443342312698
cg13928473	24.07368081	9.45E-09	0.9931686	0.970287419782711 - 0.998443293132062
cg05331763	24.06039329	9.49E-09	0.9931612	0.970255302137245 - 0.998441586345843
cg20086657	24.04462121	9.54E-09	0.9931523	0.970217111829396 - 0.998439556779404
cg13194353	24.03632157	9.57E-09	0.9931476	0.970196985874036 - 0.998438487185794
cg24426391	24.01308107	9.64E-09	0.9931345	0.970140521684774 - 0.998435486286717
cg10979923	24.00776498	9.66E-09	0.9931315	0.970127583538232 - 0.99843479864082
cg25000576	24.00408495	9.67E-09	0.9931294	0.970118622309354 - 0.99843432235798
cg03115532	23.99370215	9.70E-09	0.9931235	0.97009331755806 - 0.998432977406566
cg11956442	23.98371863	9.73E-09	0.9931178	0.97006895584408 - 0.998431682546796
cg13829625	23.98390903	9.73E-09	0.9931179	0.970069420734931 - 0.998431707256691
cg17713488	23.98646698	9.73E-09	0.9931194	0.970075665310571 - 0.998432039167517
cg00087746	23.94915787	9.85E-09	0.9930982	0.969984392309428 - 0.998427187639081
cg09813647	23.94014957	9.87E-09	0.9930930	0.969962292293159 - 0.998426012869947
cg14293674	23.94084432	9.87E-09	0.9930934	0.969963997590616 - 0.998426103519223
cg07732331	23.93541001	9.89E-09	0.9930903	0.969950655032929 - 0.998425394258819
cg25623774	23.9344354	9.89E-09	0.9930898	0.969948261183727 - 0.998425267006208
cg23961843	23.92944989	9.91E-09	0.9930869	0.969936011322311 - 0.998424615821568
cg17740093	23.89190267	1.00E-08	0.9930654	0.969843515041508 - 0.998419698607384
cg05134736	23.86908124	1.01E-08	0.9930523	0.969787088049531 - 0.998416698665323
cg08855861	23.87580539	1.01E-08	0.9930561	0.969803730129642 - 0.99841758345875
cg00228390	23.83430307	1.02E-08	0.9930322	0.969700794755344 - 0.998412110565758
cg04123310	23.83210471	1.02E-08	0.9930309	0.969695327743436 - 0.998411819879182
cg12580503	23.85238196	1.02E-08	0.9930426	0.969745698709665 - 0.998414498096764
cg08600378	23.80998486	1.03E-08	0.9930181	0.969640237014481 - 0.998408890563824
cg10098373	23.81244145	1.03E-08	0.9930195	0.969646362644217 - 0.998409216286941
cg15570656	23.81304062	1.03E-08	0.9930199	0.969647856429532 - 0.998409295716917
cg04970287	23.78177321	1.04E-08	0.9930017	0.969569757733935 - 0.998405142773304
cg12546582	23.7782201	1.04E-08	0.9929996	0.969560863984446 - 0.998404669823203
cg21520684	23.78776268	1.04E-08	0.9930052	0.969584741185699 - 0.99840593955127
cg22645355	23.77220575	1.04E-08	0.9929961	0.96954580066529 - 0.998403868779678
cg02113055	23.74878009	1.05E-08	0.9929824	0.969487023799863 - 0.99840074300775
cg00607051	23.71664814	1.06E-08	0.9929636	0.9694061270553 - 0.998396440604669
cg03220912	23.73574226	1.06E-08	0.9929748	0.969454237658366 - 0.998398999353766
cg05593559	23.71801804	1.06E-08	0.9929644	0.969409582483643 - 0.998396624384617
cg07830906	23.72084424	1.06E-08	0.9929661	0.969416709446289 - 0.998397003436365
cg09861922	23.72317141	1.06E-08	0.9929674	0.96942257611729 - 0.998397315456802
cg15877769	23.72142344	1.06E-08	0.9929664	0.969418169736063 - 0.998397081102425
cg23971915	23.71824351	1.06E-08	0.9929645	0.969410151149729 - 0.998396654629557
cg26128129	23.71770515	1.06E-08	0.9929642	0.969408793305839 - 0.998396582411566
cg00123214	23.70957713	1.07E-08	0.9929594	0.969388281923303 - 0.998395491486148
cg19248407	23.70249345	1.07E-08	0.9929553	0.969370389272524 - 0.998394539823909
cg24650114	23.70260095	1.07E-08	0.9929553	0.969370660935055 - 0.998394554273035
cg26278987	23.70635978	1.07E-08	0.9929576	0.96938015715749 - 0.998395059353616
cg09580153	23.67525315	1.08E-08	0.9929392	0.969301437828115 - 0.998390872327751
cg22166169	23.67884471	1.08E-08	0.9929414	0.969310542122923 - 0.998391356595021
cg26152108	23.66763871	1.08E-08	0.9929347	0.9692821226243 - 0.998389844917157
cg02772935	23.64673146	1.09E-08	0.9929224	0.969228994979871 - 0.998387018863237
cg05450979	23.63769729	1.09E-08	0.9929170	0.969205995838037 - 0.998385795409861
cg11211452	23.65623734	1.09E-08	0.9929280	0.969253167418332 - 0.998388304701655
cg16312212	23.62554685	1.10E-08	0.9929098	0.969175022914858 - 0.998384147743533
cg08084984	23.57891882	1.11E-08	0.9928820	0.969055731068175 - 0.998377801317295
cg00209612	23.54934721	1.12E-08	0.9928643	0.968979719445114 - 0.998373757055149
cg03810198	23.56438017	1.12E-08	0.9928733	0.96901839522096 - 0.998375814869209
cg08954417	23.57368048	1.12E-08	0.9928789	0.969042286529154 - 0.998377086010861
cg13275129	23.56095956	1.12E-08	0.9928713	0.96900960122956 - 0.998375346975843
cg15455084	23.57443076	1.12E-08	0.9928794	0.969044212700389 - 0.998377188491899
cg20823859	23.56609821	1.12E-08	0.9928744	0.969022810729313 - 0.998376049799383
cg21498547	23.5607639	1.12E-08	0.9928712	0.969009098093543 - 0.998375320205854
cg25601713	23.53628436	1.13E-08	0.9928565	0.968946053819226 - 0.998371965752746
cg26239485	23.52658863	1.13E-08	0.9928507	0.968921030788109 - 0.998370634273511
cg03449857	23.50347816	1.14E-08	0.9928368	0.968861265403918 - 0.998367454018693
cg10277872	23.49974676	1.14E-08	0.9928345	0.968851599691424 - 0.998366939666509
cg16191297	23.51422388	1.14E-08	0.9928432	0.968889075888218 - 0.998368933901874
cg07414487	23.46102698	1.16E-08	0.9928111	0.968751036916458 - 0.998361588025107
cg10309386	23.45506915	1.16E-08	0.9928075	0.96873552038142 - 0.998360762236731
cg00095677	23.42588917	1.17E-08	0.9927897	0.968659358384759 - 0.998356708724348
cg00546757	23.42958326	1.17E-08	0.9927920	0.968669015490965 - 0.998357222713665
cg04798314	23.4437352	1.17E-08	0.9928006	0.968705970653138 - 0.998359189569161
cg22508145	23.43302879	1.17E-08	0.9927941	0.968678018852717 - 0.998357701903817
cg26065952	23.41616106	1.18E-08	0.9927838	0.968633905891729 - 0.998355354019293
cg09854620	23.35475005	1.20E-08	0.9927462	0.968472518484799 - 0.998346763426646
cg03816081	23.32674246	1.21E-08	0.9927290	0.9683985042473 - 0.998342823229404
cg09636756	23.3276659	1.21E-08	0.9927296	0.968400948675564 - 0.998342953364654
cg19078123	23.32046256	1.21E-08	0.9927251	0.968381873175545 - 0.998341937824586
cg21193926	23.32569452	1.21E-08	0.9927283	0.968395729893598 - 0.998342675529377
cg26217827	23.34375144	1.21E-08	0.9927395	0.968443483795939 - 0.998345217779109
cg06878771	23.31871966	1.22E-08	0.9927240	0.968377255151589 - 0.998341691967761
cg18697348	23.27860002	1.23E-08	0.9926992	0.968270674989737 - 0.998336017492462
cg27312549	23.27867917	1.23E-08	0.9926993	0.968270885802303 - 0.99833602871699
cg03414001	23.25598218	1.24E-08	0.9926852	0.968210353593663 - 0.998332805639809
cg17220237	23.24172038	1.25E-08	0.9926763	0.968172229827079 - 0.998330775618418
cg13876921	23.21537429	1.26E-08	0.9926598	0.96810162391831 - 0.998327015785088
cg14115431	23.20518509	1.26E-08	0.9926535	0.968074254980475 - 0.998325558293775
cg01801443	23.19452903	1.27E-08	0.9926468	0.968045594615024 - 0.998324031988267
cg05763324	23.19561083	1.27E-08	0.9926475	0.968048505953926 - 0.998324187033314
cg10452588	23.18539162	1.27E-08	0.9926410	0.96802098827586 - 0.998322721546004
cg19515317	23.18441572	1.27E-08	0.9926404	0.968018358578219 - 0.998322581496234
cg11016420	23.15581672	1.28E-08	0.9926224	0.967941151751574 - 0.998318469535326
cg17018201	23.16128637	1.28E-08	0.9926259	0.967955939252606 - 0.998319257126997
cg20699340	23.17211698	1.28E-08	0.9926327	0.967985190431441 - 0.998320815030276
cg26424956	23.16962727	1.28E-08	0.9926311	0.967978469775134 - 0.998320457095337
cg02896926	23.13630478	1.29E-08	0.9926101	0.967888317382893 - 0.99831565545176
cg12582896	23.14306974	1.29E-08	0.9926144	0.967906650188546 - 0.998316631916615
cg13528570	23.1421521	1.29E-08	0.9926138	0.967904164322431 - 0.998316499512311
cg15028082	23.11568437	1.30E-08	0.9925971	0.967832340546587 - 0.998312673836717
cg09908042	23.09197211	1.31E-08	0.9925820	0.967767790778645 - 0.998309235383566
cg10117077	23.098143	1.31E-08	0.9925860	0.967784607797272 - 0.998310131217302
cg20701799	23.1095625	1.31E-08	0.9925932	0.967815693966769 - 0.998311787123002
cg25188166	23.1095976	1.31E-08	0.9925932	0.967815789439071 - 0.998311792208568
cg26853071	23.09776081	1.31E-08	0.9925857	0.967783566626372 - 0.998310075755097
cg02938066	23.07875523	1.32E-08	0.9925736	0.967731727973275 - 0.998307314287977
cg13588826	23.07030304	1.32E-08	0.9925683	0.967708634345081 - 0.998306084036181
cg07180897	23.04361369	1.33E-08	0.9925512	0.967635550242371 - 0.998302190494111
cg13748354	23.05940283	1.33E-08	0.9925613	0.967678815719664 - 0.998304495487519
cg14488913	23.05664464	1.33E-08	0.9925595	0.967671263921216 - 0.998304093167994
cg16652920	23.03044304	1.34E-08	0.9925428	0.967599394001581 - 0.99830026417573
cg05111645	23.00192497	1.35E-08	0.9925245	0.967520899602471 - 0.998296081950221
cg00587941	22.99005877	1.36E-08	0.9925169	0.967488155131809 - 0.998294337213036
cg25394109	22.99357084	1.36E-08	0.9925191	0.967497851731215 - 0.998294853886691
cg12214399	22.96954008	1.37E-08	0.9925036	0.967431418386191 - 0.998291313955251
cg00321709	22.94413871	1.38E-08	0.9924872	0.967360976089433 - 0.998287560157523
cg15221553	22.93712921	1.38E-08	0.9924827	0.967341497638398 - 0.998286522125897
cg15954263	22.93900277	1.38E-08	0.9924839	0.967346705694141 - 0.998286799671771
cg06394820	22.92075582	1.39E-08	0.9924721	0.967295930790544 - 0.998284093734083
cg27286614	22.91994787	1.39E-08	0.9924715	0.967293679840121 - 0.998283973771528
cg11276189	22.84793182	1.43E-08	0.9924245	0.967092112511569 - 0.998273230351603
cg00481499	22.80483806	1.45E-08	0.9923962	0.966970611323877 - 0.998266753402005
cg03221390	22.80554419	1.45E-08	0.9923967	0.966972607594742 - 0.998266859824752
cg03075889	22.7911422	1.46E-08	0.9923872	0.966931856591569 - 0.998264687316639
cg06493806	22.77820039	1.46E-08	0.9923786	0.966895173388268 - 0.998262731597186
cg14082737	22.78587116	1.46E-08	0.9923837	0.966916923265626 - 0.998263891173243
cg26576353	22.77706901	1.46E-08	0.9923779	0.966891963643369 - 0.998262560470332
cg14227325	22.76856365	1.47E-08	0.9923722	0.966867818972875 - 0.998261273185492
cg15765638	22.73794689	1.48E-08	0.9923519	0.966780688115481 - 0.998256627512457
cg21847720	22.74380249	1.48E-08	0.9923558	0.966797378654554 - 0.998257517454562
cg07664579	22.71931938	1.49E-08	0.9923395	0.966727510041097 - 0.998253791953927
cg25987564	22.71602272	1.49E-08	0.9923373	0.966718085507694 - 0.998253289404288
cg02997295	22.71377423	1.50E-08	0.9923358	0.966711655205429 - 0.998252946515083
cg17416722	22.70074542	1.50E-08	0.9923271	0.966674358660903 - 0.998250957673595
cg20686554	22.6988691	1.50E-08	0.9923259	0.966668982345514 - 0.998250670975214
cg26679884	22.70422805	1.50E-08	0.9923294	0.966684334195449 - 0.998251489626846
cg10313151	22.65873259	1.52E-08	0.9922990	0.966553667472737 - 0.998244521315565
cg02765177	22.63963052	1.53E-08	0.9922861	0.96649857738639 - 0.998241583159461
cg11401394	22.64743986	1.53E-08	0.9922914	0.966521115693472 - 0.99824278522879
cg21043213	22.64622252	1.53E-08	0.9922905	0.966517603859218 - 0.998242597928584
cg13589109	22.60877432	1.55E-08	0.9922653	0.966409303046122 - 0.99823682150067
cg19555075	22.5750034	1.57E-08	0.9922424	0.966311189538625 - 0.998231587911385
cg19878597	22.58079445	1.57E-08	0.9922463	0.966328044350516 - 0.998232487019155
cg22996768	22.56846823	1.57E-08	0.9922380	0.966292153913971 - 0.998230572452172
cg25174111	22.56729652	1.57E-08	0.9922372	0.966288739264897 - 0.998230390295062
cg12186981	22.55250143	1.58E-08	0.9922271	0.966245578508866 - 0.998228087799295
cg09455118	22.53959787	1.59E-08	0.9922183	0.966207868651535 - 0.998226076014085
cg11738485	22.52538353	1.60E-08	0.9922086	0.966166255528512 - 0.998223855908481
cg19079513	22.52747958	1.60E-08	0.9922100	0.966172396572074 - 0.998224183545469
cg04090468	22.51130423	1.61E-08	0.9921989	0.96612496254862 - 0.998221652794844
cg14497649	22.49941585	1.61E-08	0.9921908	0.966090036891591 - 0.99821978932997
cg17174466	22.50330172	1.61E-08	0.9921935	0.966101458679622 - 0.99822039874848
cg10051493	22.47884224	1.62E-08	0.9921767	0.966029469108987 - 0.998216557576031
cg18705301	22.45899594	1.63E-08	0.9921630	0.965970889913181 - 0.998213431748906
cg23803868	22.47240034	1.63E-08	0.9921722	0.966010471385164 - 0.998215543863452
cg05972871	22.44224206	1.64E-08	0.9921514	0.965921321387406 - 0.998210786599612
cg13386926	22.45296954	1.64E-08	0.9921588	0.965953072373691 - 0.99821248095745
cg12134602	22.42545685	1.65E-08	0.9921398	0.965871552419774 - 0.998208130626885
cg21291342	22.42471624	1.65E-08	0.9921393	0.965869353980257 - 0.998208013301935
cg01426208	22.41685604	1.66E-08	0.9921338	0.965846008686454 - 0.998206767409504
cg09352518	22.42327509	1.66E-08	0.9921383	0.965865075444537 - 0.998207784966994
cg22802014	22.41804477	1.66E-08	0.9921347	0.965849540808454 - 0.998206955913711
cg23878260	22.40341665	1.67E-08	0.9921245	0.965806037800981 - 0.998204634176835
cg19235955	22.37939019	1.68E-08	0.9921078	0.965734405687555 - 0.998200810989464
cg13653328	22.3685871	1.69E-08	0.9921003	0.965702124772802 - 0.998199087988965
cg14200678	22.36104092	1.69E-08	0.9920950	0.965679549066073 - 0.998197882974088
cg20988073	22.37089998	1.69E-08	0.9921019	0.965709039740259 - 0.998199457081295
cg22274196	22.3719212	1.69E-08	0.9921026	0.965712092284995 - 0.998199620012711
cg25063211	22.35909244	1.69E-08	0.9920936	0.965673716263002 - 0.998197571634523
cg01818076	22.34014233	1.70E-08	0.9920804	0.965616911792496 - 0.998194539470928
cg15237899	22.32660682	1.71E-08	0.9920709	0.965576252380051 - 0.998192369011785
cg11040238	22.31550951	1.72E-08	0.9920631	0.965542863721577 - 0.998190586612545
cg20426275	22.30914906	1.72E-08	0.9920586	0.965523705231327 - 0.99818956384179
cg23335576	22.30580118	1.73E-08	0.9920563	0.965513614628545 - 0.998189025150129
cg25614253	22.30354067	1.73E-08	0.9920547	0.965506798897683 - 0.998188661286108
cg19039925	22.28286919	1.74E-08	0.9920401	0.965444378665308 - 0.998185328813732
cg19260329	22.28884862	1.74E-08	0.9920443	0.965462451584942 - 0.998186293705895
cg11342941	22.26738527	1.75E-08	0.9920291	0.965397512832938 - 0.998182826623111
cg19398496	22.26890376	1.75E-08	0.9920302	0.965402113091813 - 0.998183072238276
cg22324939	22.25958059	1.75E-08	0.9920236	0.965373854263952 - 0.998181563437137
cg03402698	22.25247474	1.76E-08	0.9920186	0.965352293144432 - 0.998180412213767
cg09044981	22.24245292	1.76E-08	0.9920115	0.965321850204554 - 0.99817878671828
cg11747594	22.24295478	1.76E-08	0.9920118	0.965323375615214 - 0.998178868168453
cg03264133	22.23074916	1.77E-08	0.9920032	0.965286247705748 - 0.99817688566851
cg15909443	22.23514084	1.77E-08	0.9920063	0.965299613447637 - 0.998177599360352
cg16144436	22.23737161	1.77E-08	0.9920079	0.965306399678542 - 0.998177961721874
cg05760951	22.21951788	1.78E-08	0.9919952	0.965252031339314 - 0.998175058571895
cg15775217	22.19457048	1.79E-08	0.9919774	0.965175848873976 - 0.998170990339411
cg24836826	22.2007622	1.79E-08	0.9919818	0.965194779809743 - 0.998172001301361
cg26283059	22.18188411	1.80E-08	0.9919683	0.965137012884221 - 0.998168916337265
cg08891829	22.13263699	1.83E-08	0.9919330	0.964985643920606 - 0.998160831868458
cg22133704	22.13918558	1.83E-08	0.9919377	0.965005828341449 - 0.998161909966891
cg13679164	22.12116369	1.84E-08	0.9919247	0.964950238510244 - 0.9981589407297
cg21757212	22.1064432	1.85E-08	0.9919141	0.964904734621354 - 0.998156510097647
cg02389264	22.07331433	1.87E-08	0.9918901	0.96480200500362 - 0.998151022308438
cg15625495	22.07318704	1.87E-08	0.9918900	0.964801609427532 - 0.998151001175816
cg20299670	22.08095521	1.87E-08	0.9918956	0.964825738307906 - 0.998152290183618
cg02368869	22.06719338	1.88E-08	0.9918856	0.964782975556263 - 0.998150005700669
cg18565200	22.05965264	1.88E-08	0.9918802	0.964759511095873 - 0.998148752136071
cg24750391	22.02980721	1.90E-08	0.9918584	0.964666412822712 - 0.99814377817725
cg11607219	22.02640532	1.91E-08	0.9918559	0.964655777917431 - 0.998143209958041
cg22955899	22.01958339	1.91E-08	0.9918509	0.964634437067403 - 0.998142069706425
cg03084184	22.01191087	1.92E-08	0.9918453	0.964610412420828 - 0.998140786030219
cg08568145	21.98942133	1.93E-08	0.9918288	0.964539851879088 - 0.99813701569295
cg10862468	21.98623776	1.93E-08	0.9918265	0.964529846573675 - 0.998136481047939
cg21909391	21.99476181	1.93E-08	0.9918328	0.964556626456313 - 0.998137912050216
cg19547330	21.97588819	1.94E-08	0.9918189	0.964497291028835 - 0.998134741369218
cg27586797	21.98133052	1.94E-08	0.9918229	0.964514415934683 - 0.998135656483868
cg03020684	21.96703293	1.95E-08	0.9918124	0.964469400701579 - 0.998133250943436
cg04507495	21.94198799	1.96E-08	0.9917939	0.964390343105652 - 0.998129025981997
cg25478299	21.94418051	1.96E-08	0.9917955	0.964397274545115 - 0.998129396421837
cg00045070	21.927766	1.97E-08	0.9917834	0.964345333092766 - 0.998126620432646
cg03314158	21.92957351	1.97E-08	0.9917847	0.964351058239275 - 0.998126926417527
cg07091758	21.9287296	1.97E-08	0.9917841	0.964348385388741 - 0.998126783565174
cg14167033	21.93755196	1.97E-08	0.9917906	0.964376312950542 - 0.998128276154924
cg15029183	21.936407	1.97E-08	0.9917898	0.964372690366722 - 0.998128082548044
cg20926353	21.93629975	1.97E-08	0.9917897	0.964372351009415 - 0.998128064411256
cg25110423	21.93393069	1.97E-08	0.9917880	0.964364853591682 - 0.998127663713858
cg01815292	21.92267581	1.98E-08	0.9917796	0.964329203023869 - 0.998125758339558
cg04775059	21.89694592	2.00E-08	0.9917605	0.964247502394302 - 0.998121391534172
cg13824456	21.8872168	2.00E-08	0.9917533	0.964216536855152 - 0.998119736371507
cg13835168	21.89763034	2.00E-08	0.9917610	0.964249679263787 - 0.998121507889824
cg00243527	21.88286044	2.01E-08	0.9917500	0.964202658626227 - 0.998118994539656
cg05809586	21.87369478	2.01E-08	0.9917432	0.964173433091858 - 0.998117432317043
cg09504384	21.87528838	2.01E-08	0.9917444	0.964178516967616 - 0.998117704073859
cg12697337	21.88075029	2.01E-08	0.9917485	0.964195933361655 - 0.998118635051058
cg24629711	21.88247096	2.01E-08	0.9917498	0.964201417449461 - 0.99811892819465
cg27118080	21.87818103	2.01E-08	0.9917466	0.964187742327446 - 0.998118197208865
cg03329597	21.85876254	2.02E-08	0.9917321	0.964125744288469 - 0.998114883063702
cg06464078	21.86679877	2.02E-08	0.9917381	0.964151421154447 - 0.998116255661183
cg07498088	21.87005447	2.02E-08	0.9917405	0.964161815800342 - 0.998116811313751
cg15490703	21.84261405	2.04E-08	0.9917200	0.964074064841027 - 0.998112120354014
cg16629749	21.83693535	2.04E-08	0.9917157	0.964055865212413 - 0.998111147394981
cg22367705	21.83360027	2.04E-08	0.9917132	0.964045170247974 - 0.998110575630166
cg07304760	21.81912532	2.05E-08	0.9917024	0.963998696922938 - 0.998108091045473
cg17119066	21.81214404	2.06E-08	0.9916971	0.963976250903144 - 0.998106890983044
cg20057198	21.80689036	2.06E-08	0.9916932	0.963959345674071 - 0.998105987138371
cg11379315	21.79547099	2.07E-08	0.9916846	0.963922559887224 - 0.998104020320973
cg07464924	21.78534712	2.08E-08	0.9916769	0.9638899006273 - 0.99810227407716
cg08757148	21.77112942	2.09E-08	0.9916662	0.963843960587089 - 0.998099817635918
cg13966843	21.76508888	2.09E-08	0.9916616	0.963824416184579 - 0.998098772552089
cg04367395	21.72641698	2.12E-08	0.9916323	0.963698918745155 - 0.998092061447841
cg21379546	21.72136483	2.13E-08	0.9916285	0.963682475826918 - 0.998091182085712
cg02487331	21.71095391	2.14E-08	0.9916205	0.96364855705676 - 0.998089368076404
cg19235645	21.7080449	2.14E-08	0.9916183	0.963639071098719 - 0.99808886074738
cg17906851	21.69753198	2.15E-08	0.9916103	0.963604758933133 - 0.998087025621686
cg18232235	21.6818554	2.16E-08	0.9915983	0.963553504091274 - 0.998084284233638
cg16105676	21.65407057	2.18E-08	0.9915770	0.963462397126333 - 0.998079411002294
cg10738003	21.64172308	2.19E-08	0.9915675	0.963421800793024 - 0.998077239402164
cg10564075	21.63339302	2.20E-08	0.9915611	0.963394375188675 - 0.998075772289349
cg18369990	21.63129764	2.20E-08	0.9915595	0.963387471620694 - 0.998075402981868
cg26155681	21.61630871	2.21E-08	0.9915479	0.963338031666171 - 0.998072758111633
cg23813394	21.57373497	2.24E-08	0.9915150	0.963197062633335 - 0.998065216052514
cg01787110	21.56936947	2.25E-08	0.9915116	0.963182562190366 - 0.998064440198404
cg06035200	21.56862057	2.25E-08	0.9915110	0.963180073792436 - 0.998064307054224
cg23764766	21.56738343	2.25E-08	0.9915100	0.963175962555953 - 0.998064087077769
cg12993026	21.55391969	2.26E-08	0.9914995	0.963131175903896 - 0.998061690659691
cg11059159	21.53723677	2.27E-08	0.9914865	0.963075568406248 - 0.998058715101948
cg23971215	21.5411578	2.27E-08	0.9914896	0.963088649189598 - 0.998059415069159
cg26312542	21.5392449	2.27E-08	0.9914881	0.963082268525913 - 0.998059073633879
cg26411280	21.54068809	2.27E-08	0.9914892	0.963087082586595 - 0.998059331238962
cg09257092	21.51684581	2.29E-08	0.9914706	0.963007431816196 - 0.998055068894595
cg12819537	21.50994859	2.30E-08	0.9914652	0.962984342408632 - 0.998053833251978
cg09225462	21.47356008	2.33E-08	0.9914366	0.96286217137986 - 0.998047294742336
cg26421593	21.47584963	2.33E-08	0.9914384	0.962869875968826 - 0.998047707109433
cg09795688	21.4465368	2.35E-08	0.9914153	0.962771055041081 - 0.99804241775635
cg27225663	21.41683488	2.38E-08	0.9913918	0.962670523198531 - 0.998037036309382
cg01124843	21.40662754	2.39E-08	0.9913837	0.962635881335715 - 0.998035181817239
cg10363118	21.40114149	2.39E-08	0.9913793	0.962617242932725 - 0.998034184016945
cg13160852	21.40055982	2.39E-08	0.9913789	0.96261526594689 - 0.998034078178656
cg20161227	21.39219523	2.40E-08	0.9913722	0.962586819099686 - 0.998032555249258
cg02877261	21.37567087	2.41E-08	0.9913590	0.962530527354525 - 0.998029541493115
cg24258529	21.36393587	2.42E-08	0.9913497	0.962490474548898 - 0.998027397040087
cg16112880	21.32154115	2.46E-08	0.9913157	0.962345245418879 - 0.998019620683308
cg17425069	21.32233928	2.46E-08	0.9913163	0.962347987249074 - 0.998019767505895
cg22671798	21.32765435	2.46E-08	0.9913206	0.962366238583892 - 0.99802074483886
cg07917614	21.30458874	2.48E-08	0.9913020	0.962286938598862 - 0.998016498312532
cg20421295	21.30558079	2.48E-08	0.9913028	0.962290354418261 - 0.998016681236884
cg01741056	21.29067712	2.49E-08	0.9912908	0.962238990120244 - 0.998013930506417
cg09281805	21.28717171	2.49E-08	0.9912880	0.962226893929001 - 0.998013282694949
cg14883135	21.29119787	2.49E-08	0.9912912	0.962240786610921 - 0.998014026716821
cg23489384	21.26788123	2.51E-08	0.9912724	0.962160224643723 - 0.998009712085886
cg20673830	21.25456795	2.52E-08	0.9912616	0.96211411093378 - 0.998007242237942
cg06906965	21.24357793	2.53E-08	0.9912526	0.962075981453924 - 0.99800519994188
cg18673341	21.24857888	2.53E-08	0.9912567	0.962093339136666 - 0.998006129665621
cg08750459	21.23481123	2.54E-08	0.9912455	0.962045524809182 - 0.998003568565166
cg14192081	21.23743615	2.54E-08	0.9912476	0.962054647950693 - 0.998004057241252
cg04613452	21.22187994	2.56E-08	0.9912350	0.962000533485531 - 0.998001158566547
cg24883219	21.20233029	2.57E-08	0.9912190	0.961932364518068 - 0.997997506838138
cg06903658	21.17151448	2.60E-08	0.9911938	0.961824541304968 - 0.997991730389281
cg24575083	21.17776853	2.60E-08	0.9911989	0.961846460635355 - 0.997992904729572
cg24823993	21.17678572	2.60E-08	0.9911981	0.961843017296915 - 0.99799272025245
cg21036007	21.16095635	2.61E-08	0.9911851	0.961787494499506 - 0.997989745529597
cg06316104	21.15772981	2.62E-08	0.9911824	0.961776162389397 - 0.997989138374035
cg14533999	21.15360947	2.62E-08	0.9911791	0.961761683889207 - 0.99798836263047
cg01872988	21.13875823	2.64E-08	0.9911668	0.961709430332912 - 0.997985562846938
cg06002203	21.13892112	2.64E-08	0.9911670	0.961710004048002 - 0.997985593587777
cg04683516	21.11337956	2.66E-08	0.9911459	0.96161989050451 - 0.997980764909297
cg15059371	21.11361186	2.66E-08	0.9911460	0.961620711490983 - 0.997980808903246
cg22007216	21.10932681	2.66E-08	0.9911425	0.961605562989846 - 0.997979997139562
cg03900028	21.10344483	2.67E-08	0.9911376	0.961584754506452 - 0.997978882054687
cg26161528	21.09577275	2.68E-08	0.9911313	0.961557588089399 - 0.997977426227172
cg11359720	21.0882333	2.69E-08	0.9911250	0.961530863491305 - 0.997975994039121
cg17820060	21.08276716	2.69E-08	0.9911205	0.961511470743666 - 0.997974954746407
cg04172848	21.04947036	2.72E-08	0.9910927	0.961393026254288 - 0.997968606667592
cg18847598	21.03527085	2.74E-08	0.9910809	0.961342350500754 - 0.997965890458859
cg19274180	21.02002657	2.75E-08	0.9910681	0.96128783610981 - 0.997962968351575
cg01282508	20.9979686	2.78E-08	0.9910496	0.961208753149823 - 0.997958729034163
cg00023507	20.99048754	2.79E-08	0.9910433	0.961181877272756 - 0.997957288253426
cg13871921	20.98789641	2.79E-08	0.9910411	0.961172562153825 - 0.997956788873312
cg17965019	20.98859602	2.79E-08	0.9910417	0.961175077577167 - 0.997956923724678
cg16432908	20.97487025	2.80E-08	0.9910301	0.961125682654256 - 0.997954275612286
cg26538349	20.96630979	2.81E-08	0.9910229	0.961094828823585 - 0.997952621442707
cg19930004	20.94674528	2.83E-08	0.9910063	0.961024177270821 - 0.997948833408039
cg00480298	20.90946141	2.87E-08	0.9909747	0.960889008618929 - 0.997941585521274
cg26197256	20.90133694	2.88E-08	0.9909677	0.960859461833322 - 0.997940001065146
cg22853986	20.88413946	2.90E-08	0.9909531	0.960796809189175 - 0.997936641146766
cg11867651	20.87813092	2.91E-08	0.9909479	0.960774884166964 - 0.997935465309792
cg02884661	20.86654948	2.92E-08	0.9909380	0.960732572367639 - 0.997933196061363
cg03129555	20.86037902	2.93E-08	0.9909327	0.960710001416042 - 0.997931985507736
cg12471283	20.85891583	2.93E-08	0.9909315	0.960704646401729 - 0.997931698297006
cg15261221	20.84476939	2.94E-08	0.9909193	0.960652816819108 - 0.997928918393411
cg03293837	20.84000244	2.95E-08	0.9909152	0.960635328859531 - 0.997927980387207
cg04902458	20.83628771	2.95E-08	0.9909120	0.960621693054971 - 0.997927248989038
cg03449867	20.83141253	2.96E-08	0.9909078	0.960603786845416 - 0.997926288519971
cg11516226	20.82884546	2.96E-08	0.9909056	0.960594353345085 - 0.997925782510872
cg15057747	20.82617513	2.96E-08	0.9909033	0.960584536782333 - 0.997925255949564
cg18155407	20.82476675	2.96E-08	0.9909021	0.960579357899855 - 0.997924978151829
cg17215151	20.81294395	2.98E-08	0.9908919	0.960535843324292 - 0.997922643954251
cg06792428	20.80523206	2.99E-08	0.9908852	0.960507420767574 - 0.997921119265836
cg09948015	20.79509772	3.00E-08	0.9908765	0.960470023839947 - 0.997919113096003
cg10364301	20.79539725	3.00E-08	0.9908767	0.960471129898074 - 0.997919172431876
cg20027946	20.79107973	3.00E-08	0.9908730	0.96045518244536 - 0.997918316904668
cg00993903	20.77374392	3.02E-08	0.9908580	0.960391053463645 - 0.997914876467333
cg05187322	20.77031784	3.03E-08	0.9908550	0.960378361383189 - 0.997914195528273
cg09829645	20.75730414	3.04E-08	0.9908437	0.960330096336801 - 0.997911605998243
cg06999043	20.73795628	3.06E-08	0.9908268	0.960258177664463 - 0.997907747173012
cg11491537	20.72670507	3.08E-08	0.9908170	0.960216266266466 - 0.997905498276419
cg13292984	20.72733733	3.08E-08	0.9908175	0.960218623216165 - 0.997905624748876
cg25763306	20.72091462	3.08E-08	0.9908119	0.960194670946164 - 0.997904339471531
cg27403470	20.72259268	3.08E-08	0.9908134	0.960200931009054 - 0.997904675388995
cg01278975	20.70567174	3.10E-08	0.9907986	0.960137739682586 - 0.997901284423984
cg06548479	20.68897704	3.12E-08	0.9907839	0.960075247108205 - 0.997897930751609
cg09371775	20.6929814	3.12E-08	0.9907874	0.96009024973539 - 0.997898735888086
cg26642774	20.67793061	3.13E-08	0.9907742	0.960033817439432 - 0.997895707311209
cg26727538	20.68321705	3.13E-08	0.9907789	0.960053652235586 - 0.997896771812778
cg06995503	20.63651542	3.18E-08	0.9907377	0.959877919955796 - 0.99788733983361
cg16595760	20.63639682	3.18E-08	0.9907376	0.95987747221025 - 0.997887315799971
cg26097711	20.63720694	3.18E-08	0.9907383	0.959880530412538 - 0.997887479954902
cg25873514	20.62631192	3.20E-08	0.9907286	0.959839372673024 - 0.997885270692829
cg21796528	20.60351389	3.22E-08	0.9907084	0.959753046239128 - 0.997880636583386
cg02772171	20.57222329	3.26E-08	0.9906805	0.959634112663424 - 0.997874251448832
cg11107212	20.5739481	3.26E-08	0.9906820	0.959640682147535 - 0.997874604160993
cg17279652	20.57707594	3.26E-08	0.9906848	0.95965259143575 - 0.997875243558728
cg04814784	20.55560434	3.28E-08	0.9906656	0.959570732781507 - 0.997870848501094
cg25671977	20.55876036	3.28E-08	0.9906684	0.959582780312468 - 0.997871495364647
cg07570618	20.54194526	3.30E-08	0.9906534	0.959518530305036 - 0.997868045526076
cg09884983	20.54116645	3.30E-08	0.9906527	0.959515550814073 - 0.99786788554015
cg20976286	20.54207365	3.30E-08	0.9906535	0.959519021437206 - 0.997868071897729
cg02622846	20.52506317	3.32E-08	0.9906382	0.959453871655378 - 0.997864573529505
cg06437931	20.51854629	3.33E-08	0.9906323	0.959428870878047 - 0.997863230996428
cg01463139	20.50344837	3.35E-08	0.9906187	0.959370862530969 - 0.997860115843278
cg25542438	20.49879989	3.36E-08	0.9906145	0.959352977618288 - 0.997859155355879
cg27176264	20.49652133	3.36E-08	0.9906125	0.959344206666205 - 0.997858684316535
cg10877524	20.49082583	3.37E-08	0.9906073	0.959322270412905 - 0.997857506224161
cg16981421	20.48388035	3.38E-08	0.9906011	0.959295496063741 - 0.997856068266683
cg08346664	20.47386911	3.39E-08	0.9905920	0.959256857328647 - 0.997853993048532
cg10863036	20.46630325	3.40E-08	0.9905851	0.959227620497114 - 0.997852422738465
cg23613051	20.45222965	3.42E-08	0.9905724	0.959173152784215 - 0.997849497159488
cg13009819	20.43922413	3.43E-08	0.9905605	0.95912272266057 - 0.997846788310792
cg16120147	20.4428717	3.43E-08	0.9905638	0.959136875798021 - 0.997847548558391
cg09551502	20.43464133	3.44E-08	0.9905564	0.959104930415961 - 0.997845832570749
cg25587481	20.43387976	3.44E-08	0.9905557	0.959101972558242 - 0.997845673682902
cg13492737	20.43078951	3.45E-08	0.9905528	0.959089967183986 - 0.997845028783098
cg14252237	20.4246255	3.45E-08	0.9905472	0.959066004888217 - 0.997843741563867
cg27056740	20.42405197	3.45E-08	0.9905467	0.959063774228876 - 0.997843621734616
cg02628513	20.41550879	3.47E-08	0.9905389	0.959030525856702 - 0.997841835627775
cg11090529	20.41386709	3.47E-08	0.9905374	0.959024132082825 - 0.997841492146833
cg07400741	20.40337879	3.48E-08	0.9905278	0.958983249331116 - 0.997839295827828
cg00901687	20.38371104	3.51E-08	0.9905098	0.958906422195469 - 0.997835168255775
cg01395541	20.38195349	3.51E-08	0.9905082	0.95889954635744 - 0.997834798833364
cg03347590	20.38540401	3.51E-08	0.9905113	0.958913043773083 - 0.997835524015057
cg05898113	20.37629082	3.52E-08	0.9905030	0.958877381463311 - 0.997833607949636
cg13710937	20.37153474	3.53E-08	0.9904986	0.958858751410123 - 0.997832606967417
cg26434090	20.36761006	3.53E-08	0.9904950	0.958843368608296 - 0.997831780444582
cg24643105	20.35735832	3.54E-08	0.9904855	0.958803146567301 - 0.997829619243408
cg07833269	20.3503419	3.55E-08	0.9904791	0.958775584441539 - 0.99782813823325
cg15970640	20.34865877	3.56E-08	0.9904775	0.958768968609854 - 0.99782778273542
cg25203245	20.34577468	3.56E-08	0.9904749	0.958757628626017 - 0.997827173382758
cg04474731	20.33658122	3.57E-08	0.9904664	0.958721449731706 - 0.997825229269562
cg23693569	20.33549256	3.57E-08	0.9904654	0.958717162398886 - 0.997824998880447
cg07271471	20.32094042	3.59E-08	0.9904519	0.958659790342624 - 0.997821915776803
cg06870118	20.32009015	3.60E-08	0.9904511	0.958656434480692 - 0.997821735431619
cg09768983	20.30911416	3.61E-08	0.9904409	0.958613077889415 - 0.997819405380726
cg23628563	20.31228238	3.61E-08	0.9904439	0.958625599692768 - 0.99782007833202
cg24530264	20.31335087	3.61E-08	0.9904449	0.958629821431809 - 0.997820305216413
cg12310025	20.30606364	3.62E-08	0.9904381	0.958601015960371 - 0.997818757136456
cg05605371	20.28973324	3.64E-08	0.9904229	0.958536355729279 - 0.997815281972608
cg18477664	20.28562251	3.64E-08	0.9904191	0.958520055659656 - 0.997814405891129
cg17943940	20.27981531	3.65E-08	0.9904137	0.958497012460814 - 0.997813167362438
cg21035183	20.27819456	3.65E-08	0.9904122	0.958490577898205 - 0.997812821511843
cg22598840	20.26514396	3.67E-08	0.9904000	0.958438711287618 - 0.997810033660501
cg03122735	20.25016598	3.69E-08	0.9903860	0.95837906607184 - 0.997806827533046
cg07482223	20.25362605	3.69E-08	0.9903892	0.958392856007377 - 0.997807568804094
cg12208638	20.25098359	3.69E-08	0.9903868	0.95838232521139 - 0.997807002727345
cg14209870	20.24656294	3.70E-08	0.9903826	0.958364699098428 - 0.997806055233099
cg19996396	20.24158871	3.71E-08	0.9903780	0.958344852495232 - 0.99780498835674
cg07243930	20.19216761	3.78E-08	0.9903315	0.958146902699776 - 0.997794346222848
cg27266060	20.19133564	3.78E-08	0.9903307	0.95814355839295 - 0.997794166409443
cg16519574	20.17389697	3.81E-08	0.9903142	0.958073368348441 - 0.997790392365792
cg04922681	20.16538797	3.82E-08	0.9903062	0.958039056481708 - 0.997788547360127
cg06371628	20.16111649	3.82E-08	0.9903021	0.958021816349743 - 0.997787620306676
cg26173420	20.16132714	3.82E-08	0.9903023	0.958022666804369 - 0.997787666038527
cg02327812	20.16100448	3.83E-08	0.9903020	0.958021364141166 - 0.99778759598986
cg00567190	20.13723629	3.86E-08	0.9902794	0.957925239533251 - 0.997782426796468
cg08395784	20.1314953	3.87E-08	0.9902740	0.95790197250203 - 0.997781175517174
cg23758822	20.11394542	3.90E-08	0.9902572	0.957830728023152 - 0.997777343880167
cg23804921	20.10751357	3.91E-08	0.9902511	0.957804572833458 - 0.997775937147781
cg14408831	20.08867733	3.93E-08	0.9902331	0.957727836431818 - 0.997771809746799
cg22543924	20.07872979	3.95E-08	0.9902235	0.957687227821696 - 0.99776962541797
cg15671450	20.07104034	3.96E-08	0.9902161	0.957655797665082 - 0.997767934737345
cg21482265	20.06985162	3.96E-08	0.9902150	0.957650935768492 - 0.997767673203213
cg19533231	20.06663712	3.97E-08	0.9902119	0.957637784175539 - 0.997766965738469
cg00440797	20.04432766	4.00E-08	0.9901904	0.95754634157746 - 0.997762046510142
cg04787784	20.03806079	4.01E-08	0.9901844	0.957520602053038 - 0.997760661753142
cg05522042	20.04227492	4.01E-08	0.9901885	0.957537913041453 - 0.997761593068335
cg13756768	20.03071685	4.03E-08	0.9901773	0.9574904092761 - 0.997759037372279
cg01181863	20.00793368	4.06E-08	0.9901552	0.957396538998636 - 0.997753986818711
cg11106864	19.99492452	4.08E-08	0.9901426	0.957342801165968 - 0.997751095326343
cg11229715	19.98608084	4.10E-08	0.9901340	0.95730621250121 - 0.997749126499828
cg18105134	19.9792433	4.11E-08	0.9901274	0.957277891829463 - 0.997747602523989
cg20221094	19.97595743	4.11E-08	0.9901242	0.95726427206028 - 0.997746869609859
cg10818676	19.97385981	4.12E-08	0.9901221	0.957255574114452 - 0.997746401546401
cg12297125	19.9696934	4.12E-08	0.9901181	0.957238290070393 - 0.997745471426656
cg04873833	19.96244643	4.13E-08	0.9901110	0.957208201749801 - 0.997743852223267
cg03742947	19.92851581	4.19E-08	0.9900778	0.957066908382917 - 0.997736247888017
cg10321395	19.92929361	4.19E-08	0.9900785	0.957070155029468 - 0.997736422632515
cg02400092	19.92367192	4.20E-08	0.9900730	0.95704668103125 - 0.997735159177399
cg01021334	19.90640039	4.23E-08	0.9900561	0.956974442648986 - 0.997731270867395
cg10701801	19.9017275	4.23E-08	0.9900515	0.956954867264798 - 0.997730217154084
cg04114636	19.89610065	4.24E-08	0.9900459	0.956931278023908 - 0.997728947354409
cg10155537	19.89969195	4.24E-08	0.9900494	0.95694633589648 - 0.997729757917188
cg00294940	19.88852603	4.26E-08	0.9900384	0.956899492920445 - 0.997727236328774
cg11752699	19.87845886	4.27E-08	0.9900285	0.956857194514596 - 0.997724959279328
cg21209485	19.86425031	4.30E-08	0.9900144	0.956797390762709 - 0.997721739705727
cg05419622	19.85506746	4.31E-08	0.9900053	0.95675867467431 - 0.9977196553007
cg10609174	19.85961006	4.31E-08	0.9900098	0.956777833295697 - 0.997720686776411
cg25007511	19.85922989	4.31E-08	0.9900095	0.956776230396778 - 0.997720600479113
cg02398342	19.83865439	4.34E-08	0.9899890	0.956689346703187 - 0.997715922611369
cg02800013	19.83724935	4.34E-08	0.9899876	0.956683404241956 - 0.99771560265148
cg03288803	19.8382384	4.34E-08	0.9899886	0.956687587464351 - 0.997715827888879
cg18516898	19.83992691	4.34E-08	0.9899903	0.956694727669966 - 0.997716212337128
cg16748433	19.81830644	4.38E-08	0.9899688	0.956603168808098 - 0.997711282355467
cg19910754	19.8060279	4.40E-08	0.9899565	0.956551043398925 - 0.997708475470556
cg22999620	19.77938663	4.44E-08	0.9899299	0.956437624815611 - 0.997702367539093
cg07421169	19.76865143	4.46E-08	0.9899191	0.956391798179226 - 0.997699899446758
cg10225362	19.76875805	4.46E-08	0.9899192	0.956392253667763 - 0.997699923978615
cg13361141	19.76906499	4.46E-08	0.9899195	0.956393564914051 - 0.997699994600102
cg14389539	19.77267142	4.46E-08	0.9899231	0.956408967180953 - 0.997700824133204
cg24823979	19.77160556	4.46E-08	0.9899221	0.956404415964789 - 0.997700579015739
cg12012426	19.75794267	4.48E-08	0.9899083	0.956346013096913 - 0.997697433483027
cg23687434	19.76110849	4.48E-08	0.9899115	0.956359555908543 - 0.997698162904095
cg20478239	19.756098	4.49E-08	0.9899065	0.956338119032961 - 0.997697008301278
cg25282454	19.73524093	4.52E-08	0.9898854	0.956248716116851 - 0.997692192748818
cg27079096	19.71358769	4.56E-08	0.9898635	0.956155612828738 - 0.997687177438236
cg10993865	19.69455363	4.60E-08	0.9898442	0.956073528324587 - 0.997682755315064
cg17057625	19.69509046	4.60E-08	0.9898448	0.956075846534987 - 0.997682880208404
cg22060817	19.67765226	4.63E-08	0.9898271	0.956000449797783 - 0.997678818073399
cg08522473	19.67181756	4.64E-08	0.9898211	0.955975179729717 - 0.997677456536598
cg06109894	19.64687611	4.69E-08	0.9897956	0.955866915178339 - 0.997671622927302
cg23404610	19.64353164	4.69E-08	0.9897922	0.955852367661658 - 0.997670839018117
cg27384569	19.63830079	4.70E-08	0.9897869	0.955829600662897 - 0.997669612170788
cg21795255	19.63333245	4.71E-08	0.9897818	0.955807960068194 - 0.997668445997016
cg01979298	19.60533345	4.76E-08	0.9897530	0.955685710217864 - 0.997661857707421
cg14494781	19.60435104	4.77E-08	0.9897520	0.955681411712265 - 0.997661626038135
cg09672255	19.58425193	4.80E-08	0.9897313	0.955593332298705 - 0.997656878758547
cg11437923	19.57963987	4.81E-08	0.9897265	0.955573084463111 - 0.997655787389106
cg16990009	19.58092554	4.81E-08	0.9897278	0.955578730199115 - 0.997656091699525
cg08914678	19.57159142	4.83E-08	0.9897182	0.955537717352715 - 0.99765388103111
cg21874902	19.56387867	4.84E-08	0.9897102	0.95550378623548 - 0.997652052014625
cg15576576	19.54770745	4.88E-08	0.9896934	0.955432518465828 - 0.997648210214567
cg23504246	19.535508	4.90E-08	0.9896808	0.955378642479456 - 0.997645305769595
cg05201317	19.53033157	4.91E-08	0.9896754	0.955355752836921 - 0.997644071747094
cg07626482	19.52671318	4.92E-08	0.9896716	0.955339742298192 - 0.997643208573397
cg17099656	19.52771748	4.92E-08	0.9896727	0.9553441869327 - 0.997643448197632
cg05092371	19.51833598	4.93E-08	0.9896629	0.955302642504565 - 0.997641208366503
cg12675714	19.52021719	4.93E-08	0.9896648	0.955310977705501 - 0.997641657758725
cg14761242	19.51787144	4.93E-08	0.9896624	0.955300583853876 - 0.997641097373826
cg15201545	19.5174252	4.94E-08	0.9896619	0.955298606179692 - 0.997640990746809
cg09015880	19.51025253	4.95E-08	0.9896544	0.955266800229529 - 0.997639275889474
cg00254095	19.48681298	5.00E-08	0.9896299	0.955162627211078 - 0.997633658901692
cg05565510	19.4685383	5.03E-08	0.9896108	0.955081158772549 - 0.997629265745107
cg14556851	19.46663636	5.04E-08	0.9896088	0.955072667309259 - 0.997628807826011
cg05812143	19.45355239	5.06E-08	0.9895950	0.955014187690039 - 0.997625654093561
cg14859874	19.45376143	5.06E-08	0.9895952	0.955015122894685 - 0.997625704529379
cg04610742	19.44814253	5.08E-08	0.9895893	0.954989974963735 - 0.997624348279311
cg05276469	19.43354059	5.11E-08	0.9895739	0.954924525024936 - 0.997620818351512
cg12738248	19.42128947	5.13E-08	0.9895609	0.954869503179761 - 0.997617850671451
cg06609049	19.40495201	5.16E-08	0.9895436	0.95479597370949 - 0.997613884509743
cg21266314	19.40668943	5.16E-08	0.9895455	0.954803801699425 - 0.997614306763055
cg19250002	19.39721508	5.18E-08	0.9895354	0.954761090373394 - 0.997612002812248
cg21197425	19.39570162	5.18E-08	0.9895338	0.95475426202257 - 0.997611634465875
cg03071098	19.37813218	5.22E-08	0.9895151	0.954674880852766 - 0.997607352174545
cg19163396	19.37879162	5.22E-08	0.9895158	0.954677864000901 - 0.997607513109214
cg22901347	19.37973776	5.22E-08	0.9895168	0.954682143655894 - 0.997607743986934
cg00192046	19.36387674	5.25E-08	0.9894999	0.954610320944435 - 0.997603869187068
cg02622647	19.36514685	5.25E-08	0.9895013	0.954616078511638 - 0.997604179814924
cg13232075	19.36010506	5.26E-08	0.9894959	0.954593216958418 - 0.997602946395691
cg19186806	19.35656211	5.27E-08	0.9894921	0.954577141521769 - 0.997602079082492
cg12259892	19.34826706	5.28E-08	0.9894832	0.954539471374549 - 0.99760004662343
cg20987072	19.3490193	5.28E-08	0.9894840	0.954542889411614 - 0.99760023104362
cg01380346	19.34344865	5.29E-08	0.9894781	0.954517568358275 - 0.997598864831681
cg03040740	19.34637307	5.29E-08	0.9894812	0.95453086372514 - 0.997599582194998
cg08430277	19.34512728	5.29E-08	0.9894799	0.954525200674664 - 0.997599276641215
cg02621636	19.34220424	5.30E-08	0.9894767	0.954511909120091 - 0.997598559479659
cg04500632	19.33958918	5.30E-08	0.9894739	0.954500013106841 - 0.997597917608351
cg27084028	19.33821544	5.31E-08	0.9894725	0.954493762050222 - 0.997597580318111
cg13332350	19.32554938	5.33E-08	0.9894589	0.95443606649163 - 0.997594467124114
cg17984400	19.32731652	5.33E-08	0.9894608	0.954444122564788 - 0.997594901832133
cg04553112	19.31960123	5.35E-08	0.9894525	0.954408934468021 - 0.997593003047369
cg07518837	19.31699994	5.35E-08	0.9894497	0.954397061390435 - 0.99759236234966
cg23970189	19.31965001	5.35E-08	0.9894525	0.95440915710186 - 0.997593015061117
cg21978135	19.31556296	5.36E-08	0.9894481	0.954390500592751 - 0.997592008311242
cg16618979	19.30766781	5.37E-08	0.9894397	0.95435442884197 - 0.997590061741621
cg05366050	19.30001836	5.39E-08	0.9894314	0.954319439288365 - 0.997588173506468
cg20791291	19.29384477	5.40E-08	0.9894248	0.954291171477407 - 0.997586647967976
cg21999284	19.29705238	5.40E-08	0.9894282	0.954305861788015 - 0.997587440770143
cg24859648	19.28520902	5.42E-08	0.9894154	0.954251586328174 - 0.997584511592613
cg02757577	19.28107411	5.43E-08	0.9894110	0.954232614431551 - 0.997583487667134
cg11445109	19.27558939	5.44E-08	0.9894050	0.954207431335628 - 0.99758212849014
cg19518539	19.26317804	5.47E-08	0.9893916	0.954150368665196 - 0.99757904859238
cg01112674	19.25259986	5.49E-08	0.9893801	0.954101650923646 - 0.997576418968574
cg14623940	19.22381132	5.56E-08	0.9893488	0.953968676136188 - 0.997569240793778
cg23285059	19.21841466	5.57E-08	0.9893429	0.953943685317978 - 0.997567891649316
cg06358541	19.2145853	5.58E-08	0.9893387	0.953925940100564 - 0.997566933643156
cg18984983	19.20003114	5.61E-08	0.9893228	0.953858403821445 - 0.997563287429938
cg24088042	19.20040945	5.61E-08	0.9893232	0.953860161172888 - 0.997563382310533
cg05291429	19.19503061	5.62E-08	0.9893173	0.953835165731514 - 0.997562032774507
cg11868634	19.19346532	5.63E-08	0.9893156	0.953827888089466 - 0.997561639839106
cg24522768	19.16513661	5.69E-08	0.9892845	0.953695882120612 - 0.997554512074282
cg01256444	19.16248181	5.70E-08	0.9892816	0.953683482623932 - 0.997553842506953
cg16079774	19.15559674	5.72E-08	0.9892740	0.953651302293722 - 0.997552104745819
cg09351263	19.13208776	5.77E-08	0.9892481	0.953541172850276 - 0.997546157265777
cg26955987	19.13249103	5.77E-08	0.9892485	0.953543065258345 - 0.997546259469597
cg21467828	19.11997863	5.80E-08	0.9892347	0.953484295369108 - 0.997543085379949
cg15178807	19.11347614	5.82E-08	0.9892275	0.953453710030254 - 0.997541433431735
cg08223534	19.10137882	5.84E-08	0.9892140	0.953396729338884 - 0.997538355710462
cg15363314	19.10199136	5.84E-08	0.9892147	0.953399617037995 - 0.99753851168902
cg26809965	19.09491963	5.86E-08	0.9892068	0.953366262992117 - 0.997536710049497
cg08259810	19.08316837	5.89E-08	0.9891938	0.95331075944924 - 0.997533711861944
cg18984499	19.06224446	5.94E-08	0.9891704	0.953211688957086 - 0.997528359876001
cg07474670	19.056309	5.95E-08	0.9891638	0.953183529018708 - 0.997526838526002
cg26454724	19.04236247	5.99E-08	0.9891481	0.953117262740996 - 0.997523258304459
cg00122779	19.01595751	6.05E-08	0.9891185	0.952991419365084 - 0.997516458629595
cg02446475	19.01309596	6.06E-08	0.9891153	0.952977751456812 - 0.997515720063739
cg03697766	18.9930205	6.11E-08	0.9890926	0.952881697083937 - 0.997510529345895
cg26705599	18.99555863	6.11E-08	0.9890955	0.952893857209885 - 0.997511186498184
cg20959002	18.98703095	6.13E-08	0.9890858	0.952852982720173 - 0.997508977545852
cg04414683	18.97592566	6.16E-08	0.9890733	0.952799674488053 - 0.997506096513605
cg23892028	18.96577626	6.18E-08	0.9890618	0.952750876557455 - 0.997503459109048
cg09562018	18.96235701	6.19E-08	0.9890579	0.952734420126876 - 0.997502569652503
cg21543270	18.95689547	6.20E-08	0.9890517	0.952708116704563 - 0.997501147944663
ch.1.200256956R	18.95535002	6.21E-08	0.9890499	0.952700669719489 - 0.997500745426304
cg02017347	18.94361767	6.24E-08	0.9890366	0.952644078775509 - 0.997497686523775
cg15903185	18.94386003	6.24E-08	0.9890369	0.952645248817311 - 0.997497749769584
cg22425860	18.94061622	6.25E-08	0.9890332	0.95262958519369 - 0.997496903077173
cg25034424	18.93058447	6.27E-08	0.9890217	0.952581095453042 - 0.997494281897421
cg24020452	18.92511788	6.29E-08	0.9890155	0.952554641019128 - 0.997492851814553
cg11749059	18.92097437	6.30E-08	0.9890108	0.952534574761242 - 0.997491767041418
cg21241195	18.88662864	6.39E-08	0.9889714	0.95236775955798 - 0.997482748266818
cg00231519	18.87940574	6.41E-08	0.9889631	0.952332567758928 - 0.997480845454596
cg14523405	18.87453268	6.42E-08	0.9889575	0.952308803199097 - 0.997479560473733
cg23947928	18.87402836	6.42E-08	0.9889569	0.952306342772124 - 0.997479427433533
cg23885472	18.87048372	6.43E-08	0.9889528	0.952289044207079 - 0.997478492056607
cg11763394	18.83906581	6.51E-08	0.9889166	0.952135311049591 - 0.997470178628261
cg06051619	18.83244394	6.53E-08	0.9889089	0.952102815441398 - 0.997468421204394
cg03071582	18.82511932	6.55E-08	0.9889004	0.952066833157878 - 0.997466475149883
cg12756686	18.82593	6.55E-08	0.9889014	0.952070817614405 - 0.997466690647323
cg00502469	18.82286518	6.56E-08	0.9888978	0.952055751558102 - 0.997465875802438
cg06615378	18.82054504	6.57E-08	0.9888951	0.952044341577265 - 0.997465258687795
cg24701157	18.81930039	6.57E-08	0.9888937	0.952038218983989 - 0.997464927541393
cg11953668	18.81263172	6.59E-08	0.9888859	0.952005395191422 - 0.997463152201151
cg24598948	18.80172843	6.62E-08	0.9888732	0.951951656411076 - 0.997460245510026
cg11926460	18.7945877	6.64E-08	0.9888649	0.951916413696083 - 0.997458339175173
cg24927769	18.79108931	6.65E-08	0.9888609	0.951899133618616 - 0.997457404444307
cg22876446	18.78574929	6.66E-08	0.9888546	0.951872739146227 - 0.997455976658411
cg07416344	18.7805043	6.68E-08	0.9888485	0.951846793478752 - 0.997454573114578
cg17589590	18.7736293	6.69E-08	0.9888405	0.951812753205807 - 0.997452731635419
cg01704580	18.74614337	6.77E-08	0.9888083	0.951676304720211 - 0.997445349560899
cg17050807	18.73498514	6.80E-08	0.9887952	0.951620748412684 - 0.997442343598496
cg02070028	18.72965965	6.82E-08	0.9887889	0.951594199671848 - 0.997440907079398
cg13226272	18.73004406	6.82E-08	0.9887893	0.951596116802792 - 0.997441010814191
cg12667521	18.70459197	6.89E-08	0.9887593	0.951468941397343 - 0.997434129011771
cg21243064	18.69999753	6.90E-08	0.9887539	0.951445931845139 - 0.997432883812405
cg16542356	18.69756233	6.91E-08	0.9887510	0.951433729438396 - 0.997432223448019
cg09157251	18.69542851	6.92E-08	0.9887485	0.951423033508783 - 0.997431644604054
cg13641898	18.68276932	6.95E-08	0.9887335	0.951359506467097 - 0.997428206513985
cg19712189	18.68372431	6.95E-08	0.9887346	0.951364303124471 - 0.997428466116979
cg13251750	18.68027484	6.96E-08	0.9887305	0.951346974017046 - 0.997427528231453
cg14460215	18.67965535	6.96E-08	0.9887298	0.951343860916227 - 0.997427359742615
cg23224356	18.68204026	6.96E-08	0.9887326	0.951355844106876 - 0.997428008300207
cg01978703	18.67634998	6.97E-08	0.9887259	0.95132724551216 - 0.997426460466591
cg06961025	18.67581319	6.97E-08	0.9887252	0.951324546413565 - 0.997426314381825
cg14241748	18.67636646	6.97E-08	0.9887259	0.951327328385915 - 0.997426464952006
cg19179910	18.6782548	6.97E-08	0.9887281	0.951336821691295 - 0.997426978760199
cg07147364	18.67516969	6.98E-08	0.9887245	0.951321310421053 - 0.997426139237957
cg08105844	18.67083349	6.99E-08	0.9887193	0.951299496609542 - 0.997424958579543
cg00424152	18.66652719	7.00E-08	0.9887142	0.951277818858002 - 0.997423785260518
cg11173002	18.66691198	7.00E-08	0.9887147	0.951279756445378 - 0.997423890134398
cg06090818	18.65341974	7.04E-08	0.9886986	0.951211748381041 - 0.997420209010954
cg01208126	18.64826526	7.06E-08	0.9886925	0.951185729913707 - 0.997418800625604
cg24097094	18.64196382	7.07E-08	0.9886849	0.951153893970869 - 0.997417077290632
cg08870646	18.64127896	7.08E-08	0.9886841	0.951150432085104 - 0.997416889889522
cg17286435	18.63867974	7.08E-08	0.9886810	0.95113729008058 - 0.99741617847203
cg21650193	18.63608062	7.09E-08	0.9886779	0.9511241432912 - 0.997415466786438
cg17811452	18.62888341	7.11E-08	0.9886693	0.951087711230882 - 0.997413494533312
cg14557864	18.62235634	7.13E-08	0.9886615	0.95105463663153 - 0.997411703976248
cg20667124	18.6099068	7.17E-08	0.9886466	0.950991459167145 - 0.99740828358286
cg08952029	18.60723778	7.18E-08	0.9886434	0.950977898996128 - 0.997407549415265
cg21806985	18.59618682	7.21E-08	0.9886301	0.950921694514619 - 0.997404506318941
cg22895231	18.59356957	7.22E-08	0.9886270	0.950908369402973 - 0.997403784829018
cg11057082	18.58049476	7.26E-08	0.9886112	0.950841721580472 - 0.997400176033793
cg21554861	18.56479768	7.31E-08	0.9885923	0.950761529709724 - 0.997395833556261
cg15260248	18.54819036	7.36E-08	0.9885722	0.950676476555851 - 0.997391227465406
cg16838358	18.5424162	7.38E-08	0.9885652	0.95064685359624 - 0.997389623131712
cg21557672	18.53529856	7.40E-08	0.9885566	0.950610301967874 - 0.997387643488424
cg15704280	18.53264464	7.41E-08	0.9885534	0.950596662900484 - 0.997386904775885
cg21149357	18.52807629	7.42E-08	0.9885478	0.950573172015758 - 0.997385632451065
cg03875091	18.52603548	7.43E-08	0.9885453	0.950562672666303 - 0.997385063770765
cg15242686	18.52210701	7.44E-08	0.9885406	0.950542452531162 - 0.997383968563478
cg23648923	18.52118277	7.44E-08	0.9885394	0.950537693640787 - 0.997383710798899
cg00295418	18.51863589	7.45E-08	0.9885363	0.950524576225554 - 0.997383000289913
cg01132407	18.51011752	7.48E-08	0.9885260	0.950480665926479 - 0.997380621808679
cg26813483	18.49866464	7.52E-08	0.9885120	0.95042153779819 - 0.997377418865791
cg25828445	18.49500928	7.53E-08	0.9885075	0.950402644153722 - 0.997376395367185
cg08238319	18.48578148	7.56E-08	0.9884962	0.950354900481613 - 0.997373808933254
cg11696922	18.46833292	7.61E-08	0.9884749	0.950264437174952 - 0.997368907905341
cg13530320	18.46601206	7.62E-08	0.9884720	0.950252386096387 - 0.997368254981908
cg14577174	18.46736419	7.62E-08	0.9884737	0.950259407549516 - 0.997368635402835
cg20078646	18.46645799	7.62E-08	0.9884726	0.950254701902935 - 0.99736838045213
cg11144103	18.46046392	7.64E-08	0.9884652	0.950223559836016 - 0.997366693153692
cg18689402	18.44390216	7.69E-08	0.9884448	0.950137363265637 - 0.997362022698549
cg05519582	18.44072149	7.70E-08	0.9884409	0.95012078395882 - 0.997361124324363
cg08877781	18.43715069	7.71E-08	0.9884365	0.950102161428667 - 0.997360115217856
cg06985868	18.41402521	7.79E-08	0.9884080	0.949981306883496 - 0.997353565980531
cg09566533	18.4096615	7.80E-08	0.9884026	0.949958453337214 - 0.997352327435922
cg23042086	18.41135127	7.80E-08	0.9884047	0.949967304780912 - 0.997352807141885
cg00247094	18.40416561	7.82E-08	0.9883958	0.949929648394434 - 0.99735076631708
cg26656672	18.4041049	7.82E-08	0.9883957	0.949929330061137 - 0.997350749064376
cg00325531	18.39979705	7.84E-08	0.9883903	0.949906734426626 - 0.997349524435582
cg14854798	18.39990268	7.84E-08	0.9883905	0.949907288683426 - 0.997349554475283
cg16527629	18.39811574	7.84E-08	0.9883883	0.949897911513197 - 0.997349046247695
cg08002427	18.39482335	7.85E-08	0.9883842	0.949880627497539 - 0.997348109469634
cg14167415	18.39637906	7.85E-08	0.9883861	0.949888795610837 - 0.997348552175968
cg18308339	18.38659247	7.88E-08	0.9883740	0.94983737938573 - 0.99734576539206
cg25801502	18.38545638	7.89E-08	0.9883725	0.949831405597921 - 0.997345441600887
cg20899151	18.38101121	7.90E-08	0.9883670	0.949808021838352 - 0.997344174136569
cg10983013	18.37900953	7.91E-08	0.9883645	0.949797486815019 - 0.997343603099814
cg26576978	18.36556551	7.95E-08	0.9883478	0.949726644502137 - 0.997339763035846
cg12346592	18.3595053	7.97E-08	0.9883402	0.949694662198472 - 0.997338029323023
cg15419294	18.3555876	7.99E-08	0.9883353	0.949673970829784 - 0.99733690764619
cg17813879	18.34539249	8.02E-08	0.9883226	0.949620066089791 - 0.997333985370239
cg00975746	18.34322824	8.03E-08	0.9883199	0.949608612007877 - 0.997333364403496
cg00017157	18.33499107	8.06E-08	0.9883096	0.949564982340794 - 0.997330999019918
cg12845051	18.32745311	8.08E-08	0.9883001	0.949525007135127 - 0.997328831675041
cg01453391	18.32625758	8.09E-08	0.9882986	0.949518662690255 - 0.997328487689081
cg14210114	18.32449987	8.09E-08	0.9882964	0.949509332745974 - 0.997327981830122
cg08164151	18.31616689	8.12E-08	0.9882859	0.949465066430102 - 0.997325581698367
cg00999163	18.30900791	8.15E-08	0.9882769	0.949426990631314 - 0.997323517135555
cg13604933	18.30865952	8.15E-08	0.9882765	0.949425136641173 - 0.997323416605731
cg26739327	18.30528148	8.16E-08	0.9882723	0.9494071544229 - 0.997322441537622
cg13167158	18.29081153	8.21E-08	0.9882540	0.949330019904542 - 0.997318258800908
cg18583565	18.28057836	8.25E-08	0.9882411	0.949275365047061 - 0.997315294868263
cg11285507	18.27835513	8.26E-08	0.9882383	0.949263479351552 - 0.997314650286218
cg19539986	18.26189738	8.31E-08	0.9882174	0.949175365469093 - 0.997309871484153
cg07592775	18.23593844	8.41E-08	0.9881845	0.94903592144855 - 0.997302307987478
cg14710850	18.23608437	8.41E-08	0.9881847	0.94903670692266 - 0.997302350594763
cg13951796	18.2322685	8.42E-08	0.9881798	0.949016161899823 - 0.997301236139133
cg07277828	18.21000994	8.50E-08	0.9881514	0.948896074629587 - 0.997294721613374
cg24348240	18.18768248	8.58E-08	0.9881228	0.948775194398284 - 0.997288163302935
cg02193806	18.18312634	8.60E-08	0.9881170	0.94875047558908 - 0.997286822098558
cg05410198	18.18214064	8.60E-08	0.9881157	0.948745125446901 - 0.997286531803871
cg05146395	18.16970916	8.65E-08	0.9880997	0.948677579474085 - 0.9972828666804
cg20228636	18.15506974	8.70E-08	0.9880809	0.948597867674434 - 0.99727854111538
cg20631714	18.15114271	8.72E-08	0.9880758	0.948576453740383 - 0.997277379030004
cg07318335	18.13459447	8.78E-08	0.9880544	0.948486071688125 - 0.997272473935586
cg00865857	18.12715601	8.81E-08	0.9880448	0.948445368177051 - 0.997270264788073
cg26264314	18.1109874	8.87E-08	0.9880238	0.948356728505489 - 0.997265453644858
cg01591343	18.09474268	8.93E-08	0.9880027	0.948267444237354 - 0.997260607095394
cg05428452	18.08240348	8.98E-08	0.9879866	0.948199472619682 - 0.99725691716214
cg20891225	18.07649514	9.00E-08	0.9879789	0.948166879183782 - 0.997255147695904
cg17351927	18.07423725	9.01E-08	0.9879759	0.948154415474421 - 0.997254471038309
cg19596870	18.07484118	9.01E-08	0.9879767	0.948157749696646 - 0.99725465205479
cg16995742	18.06956755	9.03E-08	0.9879698	0.948128624367687 - 0.997253070807262
cg09558619	18.06339847	9.06E-08	0.9879618	0.948094522912188 - 0.997251219343209
cg14893161	18.05979593	9.07E-08	0.9879570	0.948074593395645 - 0.997250137285211
cg11174255	18.04436557	9.13E-08	0.9879368	0.947989103362129 - 0.997245495430735
cg17445765	18.04493507	9.13E-08	0.9879375	0.947992262303374 - 0.997245666958712
cg08041448	18.02442474	9.21E-08	0.9879106	0.94787831457232 - 0.997239479355009
cg07909498	18.02118426	9.22E-08	0.9879063	0.947860277866161 - 0.997238499860724
cg14395744	18.01708672	9.24E-08	0.9879009	0.947837457479068 - 0.997237260561121
cg21117207	18.0149635	9.25E-08	0.9878981	0.9478256268858 - 0.99723661806998
cg23175573	18.01360123	9.25E-08	0.9878963	0.947818034190298 - 0.997236205725006
cg26429520	18.00687335	9.28E-08	0.9878874	0.947780511909673 - 0.99723416791601
cg04579183	18.00034879	9.31E-08	0.9878788	0.947744085460742 - 0.997232189549742
cg04338446	17.99691563	9.32E-08	0.9878743	0.947724903096366 - 0.997231147703232
cg07700233	17.99691343	9.32E-08	0.9878743	0.947724890801696 - 0.997231147035468
cg08564027	17.99522762	9.33E-08	0.9878720	0.947715467709659 - 0.997230635234523
cg08598324	17.99286217	9.34E-08	0.9878689	0.94770224143781 - 0.997229916861725
cg15976079	17.97841902	9.40E-08	0.9878498	0.947621375919018 - 0.997225524524457
cg17155524	17.97764643	9.40E-08	0.9878487	0.947617045055588 - 0.997225289277084
cg25013753	17.97480865	9.41E-08	0.9878450	0.94760113296396 - 0.9972244249426
cg08145292	17.96189337	9.46E-08	0.9878278	0.947528623485035 - 0.997220486105443
cg04565337	17.95670591	9.49E-08	0.9878209	0.947499458047796 - 0.997218901711383
cg15425276	17.95476216	9.49E-08	0.9878183	0.947488523494173 - 0.997218307687042
cg04843821	17.94641766	9.53E-08	0.9878072	0.94744154336861 - 0.997215755399581
cg21885112	17.94488399	9.53E-08	0.9878051	0.947432901928254 - 0.997215285923687
cg25977769	17.94314928	9.54E-08	0.9878028	0.947423125194815 - 0.997214754764345
cg03161606	17.91751313	9.65E-08	0.9877685	0.947278326854856 - 0.997206887435927
cg24392672	17.91037742	9.68E-08	0.9877589	0.947237917845936 - 0.997204691695425
cg01081718	17.90740796	9.69E-08	0.9877550	0.947221088515413 - 0.997203777199566
cg06318935	17.89777068	9.73E-08	0.9877420	0.947166414700805 - 0.997200806153525
cg23939001	17.89723206	9.74E-08	0.9877413	0.947163356531733 - 0.997200639963983
cg03124146	17.89456442	9.75E-08	0.9877377	0.947148206493123 - 0.997199816660816
cg00520378	17.89244341	9.76E-08	0.9877348	0.947136156232712 - 0.997199161801178
cg26089705	17.87921344	9.81E-08	0.9877170	0.947060900133167 - 0.997195071908247
cg02887598	17.86586119	9.87E-08	0.9876990	0.946984787546425 - 0.997190935163832
cg13982318	17.86356157	9.88E-08	0.9876959	0.946971662548764 - 0.997190221784878
cg00067141	17.82604409	1.00E-07	0.9876450	0.946756851794308 - 0.997178544947547
cg03250220	17.834194	1.00E-07	0.9876561	0.946803624430335 - 0.997181087655928
cg04201563	17.83695316	1.00E-07	0.9876598	0.946819445531627 - 0.99718194771483
cg05799088	17.81808632	1.01E-07	0.9876342	0.946711123144065 - 0.997176058881669
cg10590338	17.81139515	1.01E-07	0.9876250	0.946672627848435 - 0.997173965975764
cg00944631	17.8016249	1.02E-07	0.9876117	0.946616344253467 - 0.997170905817432
cg03310479	17.78774116	1.02E-07	0.9875927	0.946536212654475 - 0.997166548745808
cg03697076	17.7788543	1.03E-07	0.9875805	0.946484827655252 - 0.997163754561612
cg04387924	17.76800124	1.03E-07	0.9875656	0.946421974656353 - 0.997160336587104
cg04132017	17.75480007	1.04E-07	0.9875475	0.94634537574823 - 0.997156170821205
cg13996562	17.74008264	1.04E-07	0.9875272	0.946259787582166 - 0.997151515814901
cg24284539	17.75204388	1.04E-07	0.9875437	0.946329362645179 - 0.997155299923092
cg02184540	17.72428475	1.05E-07	0.9875054	0.946167691157218 - 0.997146506401512
cg07747251	17.72393812	1.05E-07	0.9875049	0.94616566780805 - 0.997146396340165
cg21234244	17.71683061	1.05E-07	0.9874951	0.946124154854376 - 0.997144138169168
cg21524061	17.72386208	1.05E-07	0.9875048	0.94616522391087 - 0.99714637219407
cg04500185	17.70999058	1.06E-07	0.9874856	0.946084159454594 - 0.997141962461926
cg13979581	17.69596032	1.06E-07	0.9874661	0.946001983372011 - 0.997137491904595
cg16899306	17.70303554	1.06E-07	0.9874759	0.946043446516885 - 0.997139747634399
cg21543081	17.70447081	1.06E-07	0.9874779	0.946051851937765 - 0.997140204905509
cg24136292	17.69492324	1.06E-07	0.9874647	0.94599590176778 - 0.997137161037909
cg13976154	17.68775377	1.07E-07	0.9874547	0.945953831181631 - 0.997134872154737
cg06389101	17.656047	1.08E-07	0.9874104	0.945767192436295 - 0.997124716797427
cg06864533	17.65373032	1.08E-07	0.9874072	0.945753518186995 - 0.997123972683842
cg12527684	17.66085608	1.08E-07	0.9874172	0.945795561886263 - 0.997126260550264
cg13139587	17.6576975	1.08E-07	0.9874127	0.945776931476659 - 0.997125246762143
cg13370086	17.66947029	1.08E-07	0.9874292	0.945846323536518 - 0.997129022691365
cg17360552	17.66457795	1.08E-07	0.9874224	0.945817502698578 - 0.99712745445293
cg20295248	17.66438281	1.08E-07	0.9874221	0.945816352665029 - 0.997127391874835
cg24100357	17.66511554	1.08E-07	0.9874231	0.945820670746698 - 0.997127626839203
cg02507579	17.64718272	1.09E-07	0.9873980	0.945714843181134 - 0.997121868046882
cg09883798	17.63861413	1.09E-07	0.9873860	0.945664169022674 - 0.997119110313757
cg20040891	17.64737067	1.09E-07	0.9873983	0.945715953899981 - 0.997121928491674
cg27554293	17.64690302	1.09E-07	0.9873976	0.945713190167159 - 0.997121778090526
cg00545199	17.62834556	1.10E-07	0.9873716	0.945603349094688 - 0.997115800259142
cg01911981	17.62473283	1.10E-07	0.9873665	0.945581927201131 - 0.997114634350559
cg02919615	17.62220425	1.10E-07	0.9873629	0.945566926423089 - 0.997113817903316
cg04873857	17.61914866	1.10E-07	0.9873586	0.945548790980256 - 0.997112830829775
cg09557047	17.62020514	1.10E-07	0.9873601	0.945555062379824 - 0.997113172170672
cg05506453	17.60053089	1.11E-07	0.9873324	0.945438098113558 - 0.997106805674906
cg08048268	17.60775141	1.11E-07	0.9873426	0.945481067568814 - 0.997109144634631
cg15464485	17.60855566	1.11E-07	0.9873437	0.945485850556373 - 0.997109404981316
cg25198007	17.60632429	1.11E-07	0.9873406	0.945472578705165 - 0.997108682567406
cg04753078	17.57902396	1.12E-07	0.9873020	0.94530981264174 - 0.99709982211962
cg07071426	17.57493436	1.12E-07	0.9872962	0.945285368284861 - 0.997098491328165
cg07501029	17.57068399	1.12E-07	0.9872901	0.945259945893102 - 0.997097107257266
cg10296238	17.58271621	1.12E-07	0.9873072	0.945331867986206 - 0.997101022822086
cg04497820	17.56784282	1.13E-07	0.9872861	0.945242942497429 - 0.997096181522527
cg05453358	17.56416432	1.13E-07	0.9872809	0.945220916341313 - 0.997094982305282
cg15613905	17.56057732	1.13E-07	0.9872758	0.945199425470874 - 0.997093812206955
cg25374039	17.55746694	1.13E-07	0.9872714	0.945180780073482 - 0.997092797014265
cg27425262	17.55920545	1.13E-07	0.9872738	0.945191202857731 - 0.997093364509637
cg00474373	17.51627472	1.15E-07	0.9872126	0.94493296262346 - 0.997079302257455
cg02027878	17.51511198	1.15E-07	0.9872109	0.944925943397635 - 0.997078919982122
cg15290312	17.51892097	1.15E-07	0.9872164	0.944948932559427 - 0.997080171989306
cg21169053	17.52459101	1.15E-07	0.9872245	0.944983127776012 - 0.997082034234884
cg25599786	17.52564788	1.15E-07	0.9872260	0.944989498133271 - 0.99708238115286
cg11960243	17.49301877	1.16E-07	0.9871792	0.944792319396816 - 0.997071642162756
cg25713370	17.49825835	1.16E-07	0.9871867	0.944824052714686 - 0.997073370600849
cg18160135	17.46582271	1.18E-07	0.9871400	0.9446271728293 - 0.997062646160961
cg18748684	17.46121807	1.18E-07	0.9871333	0.944599139121195 - 0.997061118941737
cg23432430	17.44171226	1.19E-07	0.9871051	0.944480151729201 - 0.997054636287264
cg25441771	17.43728684	1.19E-07	0.9870987	0.944453103573096 - 0.997053162548596
cg12493439	17.43101009	1.20E-07	0.9870896	0.94441470670978 - 0.997051070400595
cg15071166	17.41892953	1.20E-07	0.9870720	0.944340695571387 - 0.997047037500019
cg00814780	17.39814878	1.21E-07	0.9870417	0.944213041554199 - 0.997040080891363
cg09176023	17.40445673	1.21E-07	0.9870509	0.944251836362664 - 0.997042195137247
cg15557168	17.41396566	1.21E-07	0.9870648	0.944310242334232 - 0.997045378004855
cg27360685	17.39791832	1.21E-07	0.9870414	0.944211623426504 - 0.997040003604492
cg01876809	17.38291071	1.22E-07	0.9870194	0.94411916023719 - 0.997034964201192
cg06695069	17.39388356	1.22E-07	0.9870355	0.944186787180314 - 0.997038650030823
cg17096979	17.38260259	1.22E-07	0.9870190	0.944117259517268 - 0.997034860603917
cg06352616	17.36141352	1.23E-07	0.9869879	0.943986318865786 - 0.997027723322738
cg06813297	17.37561295	1.23E-07	0.9870087	0.944074116203528 - 0.997032509059235
cg19872996	17.36150097	1.23E-07	0.9869880	0.943986860251428 - 0.997027752834329
cg26693817	17.37676502	1.23E-07	0.9870104	0.9440812307353 - 0.997032896846623
cg19301501	17.34981621	1.24E-07	0.9869708	0.943914459553721 - 0.997023806045888
cg26136534	17.33577927	1.25E-07	0.9869501	0.943827301309887 - 0.997019054408148
cg09255748	17.31175894	1.26E-07	0.9869146	0.943677688729862 - 0.997010896983745
cg15532640	17.31168824	1.26E-07	0.9869145	0.943677247533303 - 0.997010872926338
cg27659796	17.32215322	1.26E-07	0.9869300	0.94374250261074 - 0.997014431019287
cg04226110	17.2907985	1.27E-07	0.9868835	0.943546653004941 - 0.997003751460426
cg18912484	17.29388392	1.27E-07	0.9868881	0.943565969995439 - 0.997004804894665
cg23627948	17.29065385	1.27E-07	0.9868832	0.943545747171228 - 0.997003702061134
cg05374367	17.2892004	1.28E-07	0.9868811	0.943536643870878 - 0.997003205613744
cg18514595	17.28143894	1.28E-07	0.9868695	0.943487995414909 - 0.997000552501393
cg19653246	17.27478829	1.28E-07	0.9868596	0.943446260094444 - 0.996998276306428
cg12515325	17.26671901	1.29E-07	0.9868476	0.943395561145898 - 0.996995511121265
cg25341738	17.26513544	1.29E-07	0.9868452	0.943385603716205 - 0.996994968014329
cg11037477	17.24155963	1.30E-07	0.9868099	0.943237053642246 - 0.996986865039008
cg13714986	17.24606367	1.30E-07	0.9868167	0.943265477898593 - 0.996988415590438
cg15393936	17.24728988	1.30E-07	0.9868185	0.943273212670717 - 0.996988837517067
cg21862353	17.25539147	1.30E-07	0.9868306	0.943324277181417 - 0.99699162297205
cg01087463	17.23405916	1.31E-07	0.9867987	0.94318967263519 - 0.996984280295851
cg01223071	17.23196158	1.31E-07	0.9867955	0.943176411624132 - 0.99698355685575
cg08558974	17.23671692	1.31E-07	0.9868026	0.943206468591996 - 0.996985196567668
cg15145296	17.22585912	1.31E-07	0.9867863	0.943137805508863 - 0.996981450687699
cg21653913	17.23450041	1.31E-07	0.9867993	0.943192461686959 - 0.99698443244836
cg00218628	17.22150367	1.32E-07	0.9867798	0.94311022778359 - 0.996979946128205
cg01813171	17.20772334	1.32E-07	0.9867590	0.943022843514949 - 0.996975178432697
cg09715499	17.21832697	1.32E-07	0.9867750	0.943090101197934 - 0.996978848055424
cg14245347	17.21160016	1.32E-07	0.9867649	0.943047447369833 - 0.996976520862852
cg26365090	17.21182647	1.32E-07	0.9867652	0.943048883136745 - 0.996976599199858
cg11733135	17.20313533	1.33E-07	0.9867521	0.942993705839089 - 0.996973588587553
cg22857025	17.20180489	1.33E-07	0.9867501	0.942985252322516 - 0.996973127328098
cg26929573	17.1990277	1.33E-07	0.9867459	0.942967600310223 - 0.996972164147736
cg27286337	17.19347389	1.33E-07	0.9867375	0.942932275565947 - 0.996970236606677
cg02693227	17.1756022	1.34E-07	0.9867104	0.942818383881043 - 0.996964021505364
cg04944931	17.187486	1.34E-07	0.9867284	0.942894153668161 - 0.996968156360803
cg05322870	17.1887329	1.34E-07	0.9867303	0.942902095198489 - 0.99696858972272
cg05795077	17.1882322	1.34E-07	0.9867296	0.942898906396085 - 0.996968415713145
cg26925578	17.18766624	1.34E-07	0.9867287	0.942895301728252 - 0.996968219009581
cg03429785	17.16080857	1.35E-07	0.9866880	0.942723853510084 - 0.996958862432362
cg11181587	17.16654087	1.35E-07	0.9866967	0.942760509977198 - 0.996960863045735
cg14144366	17.16014368	1.35E-07	0.9866870	0.942719599476428 - 0.996958630253787
cg26764761	17.15804848	1.35E-07	0.9866838	0.94270619111703 - 0.996957898439974
cg00870633	17.15550402	1.36E-07	0.9866799	0.942689901512666 - 0.996957009358045
cg20823529	17.15594465	1.36E-07	0.9866806	0.942692722864615 - 0.996957163347635
cg15295732	17.13066193	1.37E-07	0.9866420	0.942530501873486 - 0.996948308626434
cg06199753	17.10893573	1.38E-07	0.9866087	0.942390557515917 - 0.996940668734741
cg09510698	17.12283937	1.38E-07	0.9866300	0.942480172600256 - 0.996945561153038
cg23703427	17.11223173	1.38E-07	0.9866138	0.942411820368463 - 0.996941829591039
cg12445775	17.09950006	1.39E-07	0.9865942	0.942329622853712 - 0.996937341842416
cg16675581	17.10586793	1.39E-07	0.9866040	0.942370756416079 - 0.996939587661937
cg20849893	17.09736492	1.39E-07	0.9865910	0.942315821155438 - 0.996936588273998
cg05966371	17.0821312	1.40E-07	0.9865675	0.942217207083278 - 0.996931203681343
cg12080079	17.08503254	1.40E-07	0.9865720	0.942236007832717 - 0.996932230292599
cg22905012	17.08494034	1.40E-07	0.9865718	0.94223541049556 - 0.99693219767541
cg25335009	17.08731473	1.40E-07	0.9865755	0.94225079009695 - 0.996933037462039
cg02050426	17.06644774	1.41E-07	0.9865433	0.94211542108969 - 0.996925645350247
cg17729655	17.07321173	1.41E-07	0.9865538	0.942159351985971 - 0.996928044396972
cg22801896	17.06323174	1.41E-07	0.9865383	0.94209451648176 - 0.996924503722811
cg01173186	17.04715205	1.42E-07	0.9865135	0.941989827651468 - 0.996918786181481
cg02873391	17.05844048	1.42E-07	0.9865309	0.942063351593728 - 0.996922801725117
cg08492238	17.05947112	1.42E-07	0.9865325	0.94207005751086 - 0.996923167957512
cg22026089	17.04013504	1.43E-07	0.9865026	0.941944054860836 - 0.996916286134231
cg22528685	17.0451092	1.43E-07	0.9865103	0.941976507374297 - 0.996918058657664
cg24861747	17.03641114	1.43E-07	0.9864968	0.94191974172814 - 0.99691495813878
cg26143874	17.04373533	1.43E-07	0.9865082	0.941967546627477 - 0.99691756923635
cg02169857	17.00404225	1.45E-07	0.9864464	0.941707771626571 - 0.996903378891906
cg08806109	17.0093023	1.45E-07	0.9864546	0.941742295190147 - 0.996905264966658
cg00377727	16.99174557	1.46E-07	0.9864271	0.941626946122975 - 0.996898963023404
cg15633912	16.99151053	1.46E-07	0.9864268	0.941625399607374 - 0.996898878526759
cg05730027	16.98139054	1.47E-07	0.9864109	0.941558754420772 - 0.996895237126745
cg10695549	16.95982185	1.48E-07	0.9863770	0.941416338195032 - 0.996887454909443
cg00456685	16.94615309	1.49E-07	0.9863555	0.941325818829569 - 0.996882507991338
cg05996213	16.94819816	1.49E-07	0.9863587	0.941339375125192 - 0.996883248875913
cg10669878	16.93804608	1.50E-07	0.9863427	0.941272033649068 - 0.996879568403668
cg26512469	16.9406611	1.50E-07	0.9863468	0.941289390719503 - 0.996880517057857
cg15067619	16.917515	1.51E-07	0.9863102	0.941135495779527 - 0.996872105338641
cg17693374	16.91659158	1.51E-07	0.9863087	0.941129343759103 - 0.996871769050077
cg04657146	16.90882292	1.52E-07	0.9862964	0.941077549494762 - 0.99686893773452
cg11417178	16.91207008	1.52E-07	0.9863016	0.941099206734684 - 0.996870121637458
cg15387567	16.90750807	1.52E-07	0.9862943	0.941068776661425 - 0.996868458156449
cg00089821	16.88484056	1.53E-07	0.9862583	0.940917231737677 - 0.996860173112903
cg01584086	16.8915944	1.53E-07	0.9862690	0.940962445061844 - 0.996862645078186
cg04417708	16.88639612	1.53E-07	0.9862607	0.940927649887362 - 0.996860742718035
cg06458527	16.88477564	1.53E-07	0.9862582	0.940916796885267 - 0.996860149337522
cg06478886	16.89488147	1.53E-07	0.9862743	0.940984431726111 - 0.996863847124045
cg17990398	16.88643116	1.53E-07	0.9862608	0.940927884520426 - 0.996860755546369
cg12162337	16.87550075	1.54E-07	0.9862434	0.940854622373412 - 0.996856749867237
cg15708526	16.87112942	1.54E-07	0.9862364	0.94082528546781 - 0.996855145763106
cg00867835	16.8638506	1.55E-07	0.9862247	0.940776388092859 - 0.996852472015711
cg01876548	16.85754216	1.55E-07	0.9862146	0.94073396117887 - 0.996850151974907
cg06560026	16.85970908	1.55E-07	0.9862181	0.94074853966655 - 0.996850949184571
cg07202981	16.8638939	1.55E-07	0.9862248	0.940776679137243 - 0.996852487930627
cg09631283	16.85784489	1.55E-07	0.9862151	0.94073599817668 - 0.996850263366727
cg11036359	16.85268733	1.56E-07	0.9862069	0.9407012798323 - 0.996848364787744
cg24309769	16.84223246	1.57E-07	0.9861901	0.940630810137903 - 0.9968445109419
cg10919109	16.82187433	1.58E-07	0.9861573	0.940493233181997 - 0.996836986371126
cg20685672	16.8236874	1.58E-07	0.9861602	0.940505504723346 - 0.996837657586203
cg25928396	16.81812022	1.58E-07	0.9861513	0.94046781207919 - 0.996835595890435
cg26063872	16.82747347	1.58E-07	0.9861663	0.94053111819787 - 0.996839058537557
cg00369443	16.78936535	1.60E-07	0.9861048	0.940272564124403 - 0.996824915089193
cg00688756	16.79738997	1.60E-07	0.9861178	0.940327147054959 - 0.996827901186797
cg09490556	16.78913168	1.60E-07	0.9861044	0.940270973613468 - 0.996824828073874
cg01069043	16.78082619	1.61E-07	0.9860909	0.940214400330377 - 0.996821732916297
cg16861017	16.77678944	1.61E-07	0.9860844	0.940186875189281 - 0.996820226937841
cg00268547	16.77331525	1.62E-07	0.9860787	0.940163170938323 - 0.996818929978685
cg00588198	16.76736709	1.62E-07	0.9860691	0.940122554677019 - 0.996816707622636
cg02564175	16.75700374	1.63E-07	0.9860522	0.940051692514556 - 0.996812830123368
cg18075755	16.74917285	1.63E-07	0.9860394	0.939998064484931 - 0.996809895478521
cg08348957	16.74483914	1.64E-07	0.9860323	0.93996835561385 - 0.996808269677011
cg11268327	16.74712888	1.64E-07	0.9860361	0.939984055160998 - 0.996809128831905
cg07112673	16.73435109	1.65E-07	0.9860152	0.939896366941035 - 0.996804329941228
cg26912242	16.72223861	1.65E-07	0.9859953	0.939813069566741 - 0.99679977096678
cg12759024	16.7212226	1.66E-07	0.9859937	0.939806074703756 - 0.996799388111891
cg13242092	16.71163332	1.66E-07	0.9859779	0.939739996982497 - 0.99679577130323
cg26077133	16.71736625	1.66E-07	0.9859873	0.939779514309648 - 0.996797934338839
cg11400162	16.70614263	1.67E-07	0.9859689	0.939702113531663 - 0.996793697621759
cg13228701	16.69883757	1.67E-07	0.9859569	0.939651657154625 - 0.996790935598665
cg03955764	16.69313142	1.68E-07	0.9859475	0.939612201097384 - 0.996788775647221
cg07653363	16.69484128	1.68E-07	0.9859503	0.939624028166772 - 0.996789423107761
cg12807937	16.68421542	1.68E-07	0.9859328	0.939550473693958 - 0.996785396323763
cg15383322	16.68773136	1.68E-07	0.9859386	0.939574826475392 - 0.996786729563499
cg16173186	16.69074196	1.68E-07	0.9859435	0.939595667491018 - 0.996787870519707
cg11525047	16.67633274	1.69E-07	0.9859198	0.93949582260691 - 0.996782404229769
cg02239586	16.66192125	1.70E-07	0.9858959	0.939395717913405 - 0.996776923180848
cg10006614	16.66972209	1.70E-07	0.9859088	0.939449934238534 - 0.99677989176281
cg14034858	16.66707403	1.70E-07	0.9859044	0.939431538050662 - 0.996778884508328
cg02097479	16.65409889	1.71E-07	0.9858829	0.939341279958087 - 0.996773942305542
cg04435420	16.64908997	1.71E-07	0.9858746	0.939306383636589 - 0.996772031393949
cg18730174	16.65777029	1.71E-07	0.9858890	0.939366839224541 - 0.996775341881627
cg18981979	16.64687749	1.71E-07	0.9858709	0.939290960154172 - 0.996771186788152
cg02723964	16.63434451	1.72E-07	0.9858501	0.939203481968564 - 0.996766396151851
cg09635036	16.6397708	1.72E-07	0.9858591	0.939241379456962 - 0.99676847161189
cg18674961	16.64406685	1.72E-07	0.9858663	0.939271358525271 - 0.99677011336439
cg06225639	16.6256417	1.73E-07	0.9858356	0.939142628195403 - 0.996763063327711
cg06682875	16.6279943	1.73E-07	0.9858395	0.93915908740044 - 0.996763964780851
cg09753064	16.6266252	1.73E-07	0.9858372	0.93914950970912 - 0.996763440222655
cg09762182	16.62674628	1.73E-07	0.9858374	0.939150356868367 - 0.996763486620707
cg11261667	16.62690351	1.73E-07	0.9858377	0.939151456841896 - 0.996763546865083
cg05589564	16.61690549	1.74E-07	0.9858210	0.939081450288134 - 0.99675971255183
cg22226804	16.61224528	1.74E-07	0.9858132	0.939048778677402 - 0.996757923012651
cg26820209	16.61170952	1.74E-07	0.9858123	0.939045020924922 - 0.996757717183653
cg24450063	16.60263805	1.75E-07	0.9857971	0.938981342897026 - 0.996754229136915
cg08997352	16.59228812	1.76E-07	0.9857798	0.938908570532134 - 0.996750242670443
cg18561560	16.5874783	1.76E-07	0.9857717	0.938874708104307 - 0.996748387591764
cg25933015	16.59121961	1.76E-07	0.9857780	0.93890105035844 - 0.996749830699556
cg01717830	16.5796664	1.77E-07	0.9857586	0.9388196512141 - 0.996745371290077
cg09120722	16.57616017	1.77E-07	0.9857527	0.938794916069187 - 0.996744016117886
cg20026367	16.57747301	1.77E-07	0.9857549	0.938804179357549 - 0.996744523632424
cg21162580	16.57601629	1.77E-07	0.9857524	0.938793900742399 - 0.996743960490158
cg25658612	16.57733869	1.77E-07	0.9857547	0.938803231746517 - 0.996744471715178
cg02599361	16.56315586	1.78E-07	0.9857308	0.938703046485443 - 0.996738982543382
cg17187785	16.57237312	1.78E-07	0.9857463	0.93876818327761 - 0.996742551463185
cg25963939	16.5535928	1.79E-07	0.9857146	0.938635357782984 - 0.996735273560892
cg11534293	16.54428161	1.80E-07	0.9856989	0.938569345701086 - 0.996731656212136
cg15854547	16.54796985	1.80E-07	0.9857051	0.938595506166283 - 0.996733089788617
cg26744402	16.53936376	1.80E-07	0.9856906	0.938534438102229 - 0.996729743241364
cg10476585	16.53298924	1.81E-07	0.9856798	0.938489147212517 - 0.996727261158813
cg18618432	16.53641124	1.81E-07	0.9856856	0.938513466589166 - 0.996728593950443
cg04456492	16.51586429	1.82E-07	0.9856507	0.938367230259216 - 0.996720579182394
cg06202802	16.52022765	1.82E-07	0.9856581	0.93839832801729 - 0.996722283651692
cg06653507	16.51950815	1.82E-07	0.9856569	0.938393201699762 - 0.996722002681599
cg00419711	16.50443471	1.83E-07	0.9856312	0.938285661500714 - 0.996716108149605
cg14580085	16.51080726	1.83E-07	0.9856421	0.938331159739997 - 0.996718602091005
cg04245870	16.49719847	1.84E-07	0.9856189	0.938233936637906 - 0.996713272767288
cg01359987	16.48888921	1.85E-07	0.9856047	0.938174462820513 - 0.996710012436356
cg24305906	16.48209782	1.85E-07	0.9855931	0.938125790424072 - 0.996707344094048
cg11939300	16.46908288	1.86E-07	0.9855708	0.938032356839469 - 0.996702221476036
cg05653481	16.46599821	1.87E-07	0.9855655	0.938010181642376 - 0.996701005623296
cg20337021	16.45782095	1.87E-07	0.9855515	0.937951339826696 - 0.996697779234183
cg04746197	16.45490417	1.88E-07	0.9855465	0.937930331387724 - 0.996696627263562
cg09887902	16.43830886	1.89E-07	0.9855179	0.937810601496915 - 0.996690061578173
cg22181382	16.44311057	1.89E-07	0.9855262	0.937845279353997 - 0.996691963303458
cg25010115	16.44034849	1.89E-07	0.9855214	0.937825335138594 - 0.996690869575388
cg04541421	16.42425932	1.90E-07	0.9854937	0.937708971752115 - 0.99668448785639
cg14877834	16.43216164	1.90E-07	0.9855073	0.93776616467387 - 0.99668762457936
cg15265458	16.4302042	1.90E-07	0.9855039	0.937752004952899 - 0.996686848011442
cg22646054	16.42789368	1.90E-07	0.9854999	0.937735284983691 - 0.996685931016848
cg02179473	16.4146283	1.91E-07	0.9854770	0.937639162419986 - 0.996680658953836
cg25709790	16.41860511	1.91E-07	0.9854839	0.937668001851667 - 0.996682240770775
cg01466976	16.40909446	1.92E-07	0.9854674	0.93759899874242 - 0.996678455937897
cg18109369	16.40770898	1.92E-07	0.9854650	0.93758893723866 - 0.996677904041296
cg25420101	16.40105485	1.92E-07	0.9854535	0.937540580533714 - 0.996675251489197
cg26757722	16.39661225	1.93E-07	0.9854458	0.937508264706421 - 0.996673478771334
cg02305164	16.38709907	1.94E-07	0.9854292	0.937438981859399 - 0.996669678000983
cg17386240	16.38286848	1.94E-07	0.9854219	0.937408134719496 - 0.996667985682659
cg20979384	16.38871163	1.94E-07	0.9854320	0.937450733809686 - 0.996670322716405
cg03687700	16.36932237	1.95E-07	0.9853983	0.937309212924029 - 0.996662558346953
cg12448161	16.36005862	1.96E-07	0.9853821	0.937241430498432 - 0.996658839167087
cg25570222	16.36191361	1.96E-07	0.9853853	0.937255012025332 - 0.996659584396827
cg00684116	16.3494292	1.97E-07	0.9853635	0.937163522135459 - 0.996654564078902
cg07634101	16.35013651	1.97E-07	0.9853647	0.937168710857834 - 0.996654848811288
cg11199182	16.35623814	1.97E-07	0.9853754	0.93721344475289 - 0.996657303534627
cg18578876	16.3500717	1.97E-07	0.9853646	0.93716823545131 - 0.996654822723301
cg26869506	16.3521218	1.97E-07	0.9853682	0.937183271061524 - 0.99665564779825
cg04331561	16.34189382	1.98E-07	0.9853503	0.937108205061663 - 0.996651528451429
cg20190559	16.3454657	1.98E-07	0.9853565	0.937134435136438 - 0.996652967896109
cg00428193	16.3287866	1.99E-07	0.9853273	0.937011813813563 - 0.996646238409894
cg03397307	16.33177391	1.99E-07	0.9853325	0.937033801842872 - 0.99664744517732
cg04662836	16.33131796	1.99E-07	0.9853317	0.937030446550513 - 0.996647261030728
cg09968457	16.33420076	1.99E-07	0.9853368	0.937051656283169 - 0.996648425062195
cg14111685	16.33447816	1.99E-07	0.9853373	0.937053696677839 - 0.996648537041759
cg23209353	16.33638419	1.99E-07	0.9853406	0.937067713521729 - 0.996649306298692
cg15979035	16.31725597	2.00E-07	0.9853070	0.936926836512233 - 0.996641574362958
cg03054255	16.30506169	2.01E-07	0.9852855	0.936836783989655 - 0.996636631335584
cg16490124	16.31540049	2.01E-07	0.9853037	0.936913146324126 - 0.99664082292983
cg18925601	16.30851874	2.01E-07	0.9852916	0.936862332951586 - 0.996638033774921
cg00281977	16.2990576	2.02E-07	0.9852749	0.936792375123223 - 0.996634193550785
cg06941638	16.30328998	2.02E-07	0.9852823	0.936823684440515 - 0.996635912258616
cg16575544	16.29756931	2.02E-07	0.9852722	0.936781360009323 - 0.996633588869628
cg01719157	16.29155401	2.03E-07	0.9852616	0.936736810513386 - 0.996631143232417
cg13963793	16.29413851	2.03E-07	0.9852662	0.936755957076948 - 0.996632194335887
cg16397968	16.28989516	2.03E-07	0.9852587	0.93672451694471 - 0.99663046833265
cg26589251	16.29451476	2.03E-07	0.9852668	0.936758743716372 - 0.996632347314512
cg04756515	16.28187802	2.04E-07	0.9852445	0.936665052711908 - 0.996627203714721
cg21550016	16.27991916	2.04E-07	0.9852410	0.93665051104431 - 0.996626405340573
cg09730930	16.26318455	2.06E-07	0.9852113	0.936526079837485 - 0.996619573290005
cg16707215	16.25780526	2.06E-07	0.9852017	0.936486005226492 - 0.996617372766553
cg22660341	16.24964606	2.07E-07	0.9851872	0.936425149465933 - 0.996614030971507
cg02326566	16.23185745	2.09E-07	0.9851554	0.936292173643673 - 0.996606728128606
cg04741880	16.23215989	2.09E-07	0.9851559	0.936294437934439 - 0.99660685248818
cg23326129	16.20644098	2.11E-07	0.9851098	0.936101463651472 - 0.996596252949527
cg24241192	16.20577277	2.11E-07	0.9851086	0.936096438459907 - 0.996595976903059
cg02741327	16.19915981	2.12E-07	0.9850967	0.936046674798236 - 0.99659324318616
cg07698281	16.20152446	2.12E-07	0.9851010	0.93606447579705 - 0.99659422108148
cg14406256	16.1863376	2.13E-07	0.9850737	0.935950022508119 - 0.996587933309267
cg21028319	16.1857244	2.13E-07	0.9850725	0.935945394919553 - 0.996587679066532
cg06417478	16.18126016	2.14E-07	0.9850645	0.935911689794031 - 0.996585827250229
cg11399582	16.16565793	2.15E-07	0.9850363	0.935793686850631 - 0.996579343488965
cg17613924	16.17138241	2.15E-07	0.9850466	0.935837019532832 - 0.996581724523015
cg22535849	16.17047118	2.15E-07	0.9850450	0.935830124647399 - 0.99658134567122
cg15541040	16.15996753	2.16E-07	0.9850260	0.93575056937315 - 0.996576974179762
cg25929399	16.15392829	2.17E-07	0.9850150	0.935704761830264 - 0.996574456941752
cg27288829	16.14896678	2.17E-07	0.9850060	0.935667092828782 - 0.996572386852249
cg06999381	16.13897134	2.18E-07	0.9849879	0.935591106031375 - 0.996568210786789
cg15174294	16.14166291	2.18E-07	0.9849928	0.935611580782435 - 0.996569336064142
cg11418607	16.11805002	2.20E-07	0.9849498	0.935431629737969 - 0.996559445314773
cg00348031	16.11368419	2.21E-07	0.9849418	0.935398277017496 - 0.99655761193937
cg02157463	16.10951466	2.21E-07	0.9849342	0.935366400208477 - 0.996555859637863
cg10350492	16.1117315	2.21E-07	0.9849382	0.935383351246006 - 0.996556791460915
cg11273655	16.11430504	2.21E-07	0.9849429	0.935403021592793 - 0.996557872748961
cg14797147	16.111643	2.21E-07	0.9849381	0.935382674642714 - 0.99655675426735
cg23030339	16.11441057	2.21E-07	0.9849431	0.935403828007791 - 0.996557917077522
cg00078996	16.10564908	2.22E-07	0.9849271	0.935336826362592 - 0.996554233883778
cg24213669	16.10591488	2.22E-07	0.9849276	0.935338860545197 - 0.996554345709789
cg22459146	16.09365747	2.23E-07	0.9849051	0.935244956738068 - 0.996549183262657
cg05590257	16.08467377	2.24E-07	0.9848886	0.935176004973058 - 0.99654539227471
cg07703391	16.08761288	2.24E-07	0.9848940	0.935198575181241 - 0.996546633219429
cg14474302	16.08529711	2.24E-07	0.9848898	0.93518079275524 - 0.99654565551662
cg12999291	16.07972719	2.25E-07	0.9848796	0.935137992684922 - 0.99654330223877
cg27206603	16.07080333	2.26E-07	0.9848631	0.935069333523016 - 0.996539526943677
cg07152869	16.05258938	2.28E-07	0.9848295	0.934928864279081 - 0.99653180230658
cg05593887	16.03530051	2.29E-07	0.9847976	0.934795114283104 - 0.996524446185211
cg11808100	16.04112141	2.29E-07	0.9848083	0.93484019110244 - 0.996526925474562
cg19550388	16.04046673	2.29E-07	0.9848071	0.934835123629619 - 0.996526646761786
cg02065795	16.03356801	2.30E-07	0.9847943	0.934781688987488 - 0.996523707753668
cg14639185	16.02663037	2.30E-07	0.9847815	0.934727887697708 - 0.996520748423949
cg17017564	16.02749648	2.30E-07	0.9847831	0.934734607886503 - 0.996521118075172
cg01097406	16.02054279	2.31E-07	0.9847702	0.934680624593494 - 0.99651814859732
cg02299497	16.0227289	2.31E-07	0.9847742	0.934697603046406 - 0.99651908255392
cg27049594	16.02397087	2.31E-07	0.9847765	0.934707245932667 - 0.996519612986227
cg02336163	16.00950197	2.32E-07	0.9847496	0.934594776430902 - 0.996513425994329
cg16964748	16.00975952	2.32E-07	0.9847501	0.93459678092689 - 0.996513536268409
cg16971380	16.01662926	2.32E-07	0.9847629	0.934650213908468 - 0.996516475717066
cg12076115	16.00552932	2.33E-07	0.9847422	0.934563846251346 - 0.996511724393485
cg16353628	16.00675537	2.33E-07	0.9847445	0.934573394344574 - 0.996512249680235
cg21496408	16.00131502	2.33E-07	0.9847344	0.934531011102279 - 0.996509917935792
cg27485084	15.98557195	2.35E-07	0.9847050	0.934408135733152 - 0.996503157312584
cg05673937	15.97620794	2.36E-07	0.9846875	0.934334887754333 - 0.996499126809799
cg14770527	15.96808735	2.37E-07	0.9846722	0.934271268454002 - 0.996495625894854
cg13234569	15.96338915	2.38E-07	0.9846634	0.934234419743947 - 0.996493598042575
cg19408140	15.95674953	2.38E-07	0.9846509	0.934182292182356 - 0.996490729242069
cg03146649	15.95521	2.39E-07	0.9846481	0.934170196630064 - 0.996490063551669
cg05865327	15.95394535	2.39E-07	0.9846457	0.934160258262575 - 0.99648951657812
cg09632136	15.95178158	2.39E-07	0.9846416	0.934143248981471 - 0.996488580433468
cg15436955	15.95024473	2.39E-07	0.9846387	0.934131163990611 - 0.99648791529891
cg09745688	15.94159944	2.40E-07	0.9846224	0.934063120621811 - 0.996484170176417
cg20587970	15.93865599	2.41E-07	0.9846169	0.9340399302958 - 0.996482893718599
cg20777128	15.93235406	2.41E-07	0.9846050	0.933990239433735 - 0.996480158502537
cg02157626	15.92647417	2.42E-07	0.9845939	0.933943826512604 - 0.996477603599399
cg03517284	15.92595787	2.42E-07	0.9845929	0.933939748789338 - 0.996477379126446
cg13402656	15.9261267	2.42E-07	0.9845932	0.933941082261088 - 0.996477452532296
cg13821051	15.92908463	2.42E-07	0.9845988	0.933964438118114 - 0.996478738225693
cg27380997	15.92728275	2.42E-07	0.9845954	0.933950211833612 - 0.996477955100574
cg02288564	15.9177773	2.43E-07	0.9845774	0.933875089442269 - 0.996473819600209
cg13569207	15.91046014	2.44E-07	0.9845636	0.933817175397817 - 0.996470631214621
cg16889350	15.90147053	2.45E-07	0.9845465	0.933745921760059 - 0.996466708186282
cg17095460	15.90206251	2.45E-07	0.9845476	0.933750617395141 - 0.996466966723394
cg08495860	15.89369184	2.46E-07	0.9845317	0.933684174758806 - 0.996463308345713
cg14424610	15.88105263	2.47E-07	0.9845077	0.933583663987212 - 0.996457773700495
cg20897136	15.88279572	2.47E-07	0.9845110	0.93359753892198 - 0.996458537758888
cg24473393	15.88231563	2.47E-07	0.9845101	0.9335937177804 - 0.996458327339093
cg02753444	15.8761614	2.48E-07	0.9844983	0.933544707159836 - 0.996455628388727
cg09677268	15.8643513	2.49E-07	0.9844758	0.933450505057287 - 0.996450440439175
cg13591052	15.85925449	2.50E-07	0.9844660	0.93340978998339 - 0.996448198008302
cg19637330	15.85957166	2.50E-07	0.9844666	0.933412324763904 - 0.996448337616948
cg01008088	15.85324383	2.51E-07	0.9844545	0.933361727648042 - 0.996445550803242
cg05716556	-15.85323007	2.51E-07	-0.9844545	-0.996445544737401 - -0.93336161751995
cg05725404	15.8408229	2.52E-07	0.9844307	0.93326224525127 - 0.996440071058476
cg09639108	15.83932897	2.52E-07	0.9844278	0.93325026517766 - 0.996439411129374
cg04486839	15.83465192	2.53E-07	0.9844189	0.933212738804765 - 0.996437343917877
cg26121931	15.83559839	2.53E-07	0.9844207	0.933220335368243 - 0.996437762395132
cg26658509	15.82679782	2.54E-07	0.9844037	0.933149651294116 - 0.996433868451349
cg12877039	15.82008238	2.55E-07	0.9843908	0.933095640241811 - 0.996430892832771
cg15114105	15.81210932	2.56E-07	0.9843754	0.933031430832309 - 0.996427355153624
cg00805880	15.80407456	2.57E-07	0.9843599	0.932966632595878 - 0.99642378480693
cg04909938	15.80379339	2.57E-07	0.9843594	0.932964363344168 - 0.99642365976832
cg11115976	15.8005118	2.57E-07	0.9843530	0.932937870229911 - 0.996422199943988
cg14968860	15.79952253	2.57E-07	0.9843511	0.932929880591618 - 0.996421759691278
cg01809217	15.79753259	2.58E-07	0.9843473	0.932913804974537 - 0.996420873866771
cg24804106	15.79783108	2.58E-07	0.9843478	0.932916216623892 - 0.996421006758241
cg25373794	15.79613318	2.58E-07	0.9843445	0.932902496440123 - 0.996420250717362
cg04270835	15.78550482	2.59E-07	0.9843240	0.932816518188213 - 0.996415512716157
cg22927789	15.78372968	2.59E-07	0.9843205	0.93280214229107 - 0.996414720465043
cg03844826	15.77687992	2.60E-07	0.9843072	0.932746627408212 - 0.996411660952797
cg23086749	15.78193815	2.60E-07	0.9843170	0.932787629097735 - 0.996413920636263
cg25481888	15.77197359	2.61E-07	0.9842977	0.932706821782799 - 0.99640946709994
cg14316660	15.7656606	2.62E-07	0.9842854	0.932655552543586 - 0.996406641313802
cg15027633	15.76198586	2.62E-07	0.9842782	0.932625682698914 - 0.996404994924097
cg15834841	15.76709151	2.62E-07	0.9842882	0.932667178362143 - 0.996407282101833
cg26286901	15.7667885	2.62E-07	0.9842876	0.932664716720654 - 0.996407146422499
cg00160777	15.75305123	2.63E-07	0.9842608	0.932552976542765 - 0.996400987247364
cg16057826	15.74719339	2.64E-07	0.9842494	0.932505245180581 - 0.996398356065009
cg00954161	15.73307828	2.66E-07	0.9842218	0.932390026509777 - 0.996392004150465
cg09441904	15.73520667	2.66E-07	0.9842259	0.932407418630916 - 0.99639296301035
cg14642338	15.73203024	2.66E-07	0.9842197	0.932381459990922 - 0.996391531856392
cg13387854	15.72793817	2.67E-07	0.9842117	0.932347996784931 - 0.996389686906356
cg06704002	15.70995079	2.69E-07	0.9841764	0.932200613787111 - 0.996381560417845
cg19515245	15.71414662	2.69E-07	0.9841846	0.932235035383507 - 0.996383458480663
[truncated: 66,871 more rows]
