# Supplementary material for: The utility of DNA extracted from saliva for genome-wide molecular research platforms
Source: BMC Res Notes. 2018 Jan 8;11:8. doi: 10.1186/s13104-017-3110-y (PMC5759806; doi:10.1186/s13104-017-3110-y)
Supplement: Supplementary file 4 — Additional file 4: Table S4. Pearson’s correlation coefficient between blood and saliva of probes cg05575921, cg05951221, cg11924019, cg23576855. [file 13104_2017_3110_MOESM4_ESM.xlsx]

## Sheet: wu probes correation
	Saliva_1	Saliva_2	Saliva_3	Saliva_4	Saliva_5	Saliva_10	Saliva_9	Saliva_8	Saliva_7	Saliva_6	WB_1	WB_2	WB_3	WB_4	WB_5	WB_10	WB_9	WB_8	WB_7	WB_6	statistic	parameter	p.value	Pearson's correlation coefficient	null.value	alternative	method	95% CI for the measurement of association
cg05575921	0.673506	0.705874	0.777369	0.798762	0.752248	0.467633	0.747358	0.739914	0.684529	0.459354	0.808659	0.823024	0.83668	0.776423	0.819686	0.763374	0.78615	0.811935	0.844545	0.508458	2.79113	8	0.0235172	0.702399	0	two.sided	Pearson's product-moment correlation	0.130474-0.923575
cg05951221	0.353556	0.460505	0.463242	0.322135	0.482476	0.159707	0.372547	0.478649	0.430182	0.232122	0.397167	0.468515	0.547136	0.375742	0.517995	0.189275	0.408617	0.48692	0.51626	0.282305	11.7349	8	2.54122e-06	0.97216	0	two.sided	Pearson's product-moment correlation	0.883042-0.993603
cg11924019	0.260745	0.372331	0.43287	0.289441	0.429195	0.351576	0.280507	0.363491	0.389587	0.48016	0.352922	0.414655	0.405075	0.311863	0.445548	0.758667	0.324548	0.421713	0.343668	0.510565	0.983597	8	0.354122	0.32846	0	two.sided	Pearson's product-moment correlation	-0.379688-0.793901
cg23576855	0.693894	0.758176	0.760171	0.776843	0.776019	0.605528	0.784595	0.786933	0.721962	0.420118	0.805426	0.825294	0.834566	0.786818	0.864416	0.674866	0.834649	0.851374	0.813133	0.46328	11.8868	8	2.3043e-06	0.972839	0	two.sided	Pearson's product-moment correlation	0.885767-0.993761
